# Supplementary material for: 3-(Adamantan-1-yl)-1-[(4-ethyl­piperazin-1-yl)meth­yl]-4-[(E)-(4-hy­droxy­benzyl­idene)amino]-1H-1,2,4-triazole-5(4H)-thione
Source: Acta Crystallogr Sect E Struct Rep Online. 2012 Feb 10;68(Pt 3):o657–8. doi: 10.1107/S1600536812005107 (PMC3295449; doi:10.1107/S1600536812005107)
Supplement: Supplementary file 1 [file e-68-0o657-sup1.cif]

##############################################################################
#                                                                            #
# This CIF contains the data in a paper accepted for publication in          #
# Acta Crystallographica Section E. It conforms to the requirements of       #
# Notes for Authors for Acta Crystallographica Section E, and has been       #
# peer reviewed under the auspices of the IUCr Commission on Journals.       #
#                                                                            #
# Full details of the Crystallographic Information File format               #
# are given in the paper "The Crystallographic Information File (CIF):       #
# a New Standard Archive File for Crystallography" by S. R. Hall, F. H.      #
# Allen and I. D. Brown [Acta Cryst. (1991), A47, 655-685].                  #
#                                                                            #
# The current version of the core CIF dictionary is obtainable from          #
# ftp://ftp.iucr.org/pub/cif_core.dic.                                       #
#                                                                            #
# Software is freely available for graphical display of the structure(s)     #
# in this CIF. For information consult the CIF software page                 #
# http://www.iucr.org/resources/cif/software.                                #
#                                                                            #
# This file may be used for bona fide research purposes within the           #
# scientific community so long as proper attribution is given to the journal # 
# article from which it was obtained.                                        #
#                                                                            #
##############################################################################
data_global
_audit_creation_method     SHELXL-97
_journal_date_recd_electronic     2012-02-05
_journal_date_accepted     2012-02-06
_journal_name_full     'Acta Crystallographica, Section E'
_journal_year     2012
_journal_volume     68
_journal_issue      3
_journal_page_first     o657
_journal_page_last     o658
_journal_paper_category     QO
_journal_paper_doi     10.1107/S1600536812005107
_journal_coeditor_code     HG5175
_publ_contact_author_name     'Edward R. T. Tiekink'
_publ_contact_author_address
;
Department of Chemistry
University of Malaya
50603 Kuala Lumpur
Malaysia
;
_publ_contact_author_email     edward.tiekink@gmail.com
_publ_contact_author_fax     '+60 3 7967 4193'
_publ_contact_author_phone     '+60 3 7967 6775'
_publ_section_title
;\
3-(Adamantan-1-yl)-1-[(4-ethylpiperazin-1-yl)methyl]-4-[(<i>E</i>)-(4-\
hydroxybenzylidene)amino]-1<i>H</i>-1,2,4-triazole-5(4<i>H</i>)-thione
;
loop_
    _publ_author_name
    _publ_author_footnote
    _publ_author_address
    'Ali A. El-Emam'
;
Additional correspondence author, e-mail: elemam5@hotmail.com.
;
;
Department of Pharmaceutical Chemistry
College of Pharmacy
King Saud University
Riyadh 11451
Saudi Arabia
;
    'Khalid A. Alrashood' .
;
Department of Pharmaceutical Chemistry
College of Pharmacy
King Saud University
Riyadh 11451
Saudi Arabia
;
    'Abdul-Malek S. Al-Tamimi' .
;
Department of Pharmaceutical Chemistry
College of Pharmacy
King Saud University
Riyadh 11451
Saudi Arabia
;
    'Ng, Seik Weng' .
;
Department of Chemistry
University of Malaya
50603 Kuala Lumpur
Malaysia
and Chemistry Department
Faculty of Science
King Abdulaziz University
PO Box 80203 Jeddah
Saudi Arabia
;
    'Tiekink, Edward R. T.' .
;
Department of Chemistry
University of Malaya
50603 Kuala Lumpur
Malaysia
;
data_I
_audit_creation_method     SHELXL97
_chemical_name_systematic
;
3-(Adamantan-1-yl)-1-[(4-ethylpiperazin-1-yl)methyl]-4-[(<i>E</i>)-(4-
hydroxybenzylidene)amino]-1<i>H</i>-1,2,4-triazole-5(4<i>H</i>)-thione
;
_chemical_name_common     ?
_chemical_formula_moiety     'C26 H36 N6 O S'
_chemical_formula_sum     'C26 H36 N6 O S'
_chemical_formula_iupac     'C26 H36 N6 O S'
_chemical_formula_weight     480.67
_chemical_melting_point     ?
_symmetry_cell_setting     monoclinic
_symmetry_space_group_name_H-M     'C c'
_symmetry_space_group_name_Hall     'C -2yc'
loop_
    _symmetry_equiv_pos_as_xyz
    'x, y, z'
    'x, -y, z+1/2'
    'x+1/2, y+1/2, z'
    'x+1/2, -y+1/2, z+1/2'
_cell_length_a     16.1006(6)
_cell_length_b     14.2182(5)
_cell_length_c     11.4641(4)
_cell_angle_alpha     90.00
_cell_angle_beta     92.440(4)
_cell_angle_gamma     90.00
_cell_volume     2622.00(16)
_cell_formula_units_Z     4
_cell_measurement_reflns_used     4991
_cell_measurement_theta_min     2.5272
_cell_measurement_theta_max     27.4961
_cell_measurement_temperature     100(2)
_exptl_crystal_description     prism
_exptl_crystal_colour     colourless
_exptl_crystal_size_max     0.25
_exptl_crystal_size_mid     0.20
_exptl_crystal_size_min     0.15
_exptl_crystal_density_diffrn     1.218
_exptl_crystal_density_meas     ?
_exptl_crystal_density_method     'not measured'
_exptl_crystal_F_000     1032
_exptl_absorpt_coefficient_mu     0.153
_exptl_absorpt_correction_type     multi-scan
_exptl_absorpt_process_details     '(CrysAlis PRO; Agilent, 2011)'
_exptl_absorpt_correction_T_min     0.9627
_exptl_absorpt_correction_T_max     0.9774
_diffrn_ambient_temperature     100(2)
_diffrn_radiation_type     MoK\a
_diffrn_radiation_wavelength     0.71073
_diffrn_radiation_source     'SuperNova (Mo) X-ray Source'
_diffrn_radiation_monochromator     Mirror
_diffrn_measurement_device_type
                     'Agilent SuperNova Dual diffractometer with Atlas detector'
_diffrn_measurement_method     \w
_diffrn_detector_area_resol_mean     10.4041
_diffrn_reflns_number     12526
_diffrn_reflns_av_R_equivalents     0.0355
_diffrn_reflns_av_sigmaI/netI     0.0446
_diffrn_reflns_theta_min     2.53
_diffrn_reflns_theta_max     27.56
_diffrn_reflns_theta_full     27.56
_diffrn_measured_fraction_theta_max     1.000
_diffrn_measured_fraction_theta_full     1.000
_diffrn_reflns_limit_h_min     -20
_diffrn_reflns_limit_h_max     16
_diffrn_reflns_limit_k_min     -18
_diffrn_reflns_limit_k_max     18
_diffrn_reflns_limit_l_min     -14
_diffrn_reflns_limit_l_max     14
_diffrn_standards_number     0
_diffrn_standards_interval_count     0
_diffrn_standards_interval_time     0
_diffrn_standards_decay_%     0
_reflns_number_total     4840
_reflns_number_gt     4374
_reflns_threshold_expression     I>2\s(I)
_refine_ls_structure_factor_coef     Fsqd
_refine_ls_matrix_type     full
_refine_ls_R_factor_all     0.0471
_refine_ls_R_factor_gt     0.0390
_refine_ls_wR_factor_gt     0.0935
_refine_ls_wR_factor_ref     0.1002
_refine_ls_goodness_of_fit_ref     1.029
_refine_ls_restrained_S_all     1.029
_refine_ls_number_reflns     4840
_refine_ls_number_parameters     312
_refine_ls_number_restraints     3
_refine_ls_hydrogen_treatment     mixed
_refine_ls_weighting_scheme     calc
_refine_ls_weighting_details
       'calc w = 1/[\s^2^(Fo^2^)+(0.0544P)^2^+0.5109P] where P=(Fo^2^+2Fc^2^)/3'
_atom_sites_solution_hydrogens     geom
_atom_sites_solution_primary     direct
_atom_sites_solution_secondary     difmap
_refine_ls_shift/su_max     0.001
_refine_ls_shift/su_mean     0.001
_refine_diff_density_max     0.251
_refine_diff_density_min     -0.182
_refine_ls_extinction_method     none
_refine_ls_extinction_coef     ?
_refine_ls_abs_structure_details     'Flack (1983), with 1811 Friedel pairs'
_refine_ls_abs_structure_Flack     0.06(7)
loop_
    _atom_type_symbol
    _atom_type_description
    _atom_type_scat_dispersion_real
    _atom_type_scat_dispersion_imag
    _atom_type_scat_source
    'C' 'C' 0.0033 0.0016
                         'International Tables Vol C Tables 4.2.6.8 and 6.1.1.4'
    'H' 'H' 0.0000 0.0000
                         'International Tables Vol C Tables 4.2.6.8 and 6.1.1.4'
    'N' 'N' 0.0061 0.0033
                         'International Tables Vol C Tables 4.2.6.8 and 6.1.1.4'
    'O' 'O' 0.0106 0.0060
                         'International Tables Vol C Tables 4.2.6.8 and 6.1.1.4'
    'S' 'S' 0.1246 0.1234
                         'International Tables Vol C Tables 4.2.6.8 and 6.1.1.4'
_computing_data_collection     'CrysAlis PRO (Agilent, 2011)'
_computing_cell_refinement     'CrysAlis PRO (Agilent, 2011)'
_computing_data_reduction     'CrysAlis PRO (Agilent, 2011)'
_computing_structure_solution     'SHELXS97 (Sheldrick, 2008)'
_computing_structure_refinement     'SHELXL97 (Sheldrick, 2008)'
_computing_molecular_graphics
;
ORTEP-3 (Farrugia, 1997) and DIAMOND (Brandenburg, 2006)
;
_computing_publication_material     'publCIF (Westrip, 2010)'
loop_
    _atom_site_type_symbol
    _atom_site_label
    _atom_site_fract_x
    _atom_site_fract_y
    _atom_site_fract_z
    _atom_site_U_iso_or_equiv
    _atom_site_adp_type
    _atom_site_calc_flag
    _atom_site_refinement_flags
    _atom_site_occupancy
    _atom_site_symmetry_multiplicity
    _atom_site_disorder_assembly
    _atom_site_disorder_group
    S S1 0.49872(4) 0.56121(4) 0.50028(4) 0.02603(13) Uani d . 1 1 . .
    O O1 0.57958(13) 1.01838(13) 0.12630(14) 0.0397(5) Uani d D 1 1 . .
    H H1O 0.602(3) 1.0657(19) 0.160(4) 0.103(16) Uiso d D 1 1 . .
    N N1 0.38211(12) 0.55968(12) 0.66504(16) 0.0249(4) Uani d . 1 1 . .
    N N2 0.32689(12) 0.61698(13) 0.71956(16) 0.0268(4) Uani d . 1 1 . .
    N N3 0.38731(11) 0.69230(12) 0.57892(15) 0.0201(4) Uani d . 1 1 . .
    N N4 0.41828(11) 0.77076(12) 0.51938(14) 0.0210(4) Uani d . 1 1 . .
    N N5 0.32453(12) 0.40404(13) 0.71060(16) 0.0257(4) Uani d . 1 1 . .
    N N6 0.16089(12) 0.32789(13) 0.70910(17) 0.0292(4) Uani d . 1 1 . .
    C C1 0.28270(14) 0.78354(15) 0.69923(18) 0.0244(5) Uani d . 1 1 . .
    C C2 0.34125(17) 0.85912(18) 0.7529(2) 0.0387(6) Uani d . 1 1 . .
    H H2A 0.3724 0.8331 0.8219 0.046 Uiso calc R 1 1 . .
    H H2B 0.3818 0.8788 0.6952 0.046 Uiso calc R 1 1 . .
    C C3 0.2896(2) 0.9442(2) 0.7892(3) 0.0545(9) Uani d . 1 1 . .
    H H3 0.3275 0.9931 0.8245 0.065 Uiso calc R 1 1 . .
    C C4 0.2445(2) 0.98457(18) 0.6805(3) 0.0486(8) Uani d . 1 1 . .
    H H4A 0.2134 1.0418 0.7014 0.058 Uiso calc R 1 1 . .
    H H4B 0.2853 1.0021 0.6221 0.058 Uiso calc R 1 1 . .
    C C5 0.18436(17) 0.91073(17) 0.6291(2) 0.0350(6) Uani d . 1 1 . .
    H H5 0.1535 0.9376 0.5593 0.042 Uiso calc R 1 1 . .
    C C6 0.12260(17) 0.88242(19) 0.7202(2) 0.0409(6) Uani d . 1 1 . .
    H H6A 0.0906 0.9382 0.7439 0.049 Uiso calc R 1 1 . .
    H H6B 0.0829 0.8356 0.6864 0.049 Uiso calc R 1 1 . .
    C C7 0.1689(2) 0.8407(2) 0.8263(2) 0.0474(8) Uani d . 1 1 . .
    H H7 0.1281 0.8216 0.8853 0.057 Uiso calc R 1 1 . .
    C C8 0.2276(2) 0.9136(3) 0.8790(3) 0.0678(12) Uani d . 1 1 . .
    H H8A 0.2579 0.8870 0.9483 0.081 Uiso calc R 1 1 . .
    H H8B 0.1956 0.9688 0.9045 0.081 Uiso calc R 1 1 . .
    C C9 0.21912(18) 0.75416(19) 0.7898(2) 0.0408(7) Uani d . 1 1 . .
    H H9A 0.1810 0.7059 0.7556 0.049 Uiso calc R 1 1 . .
    H H9B 0.2486 0.7266 0.8592 0.049 Uiso calc R 1 1 . .
    C C10 0.23419(15) 0.82507(16) 0.5923(2) 0.0281(5) Uani d . 1 1 . .
    H H10A 0.2735 0.8437 0.5323 0.034 Uiso calc R 1 1 . .
    H H10B 0.1961 0.7770 0.5578 0.034 Uiso calc R 1 1 . .
    C C11 0.33174(14) 0.69771(15) 0.66707(18) 0.0231(4) Uani d . 1 1 . .
    C C12 0.42254(13) 0.60297(14) 0.58011(18) 0.0205(4) Uani d . 1 1 . .
    C C13 0.39656(14) 0.46264(15) 0.7065(2) 0.0273(5) Uani d . 1 1 . .
    H H13A 0.4365 0.4323 0.6551 0.033 Uiso calc R 1 1 . .
    H H13B 0.4232 0.4655 0.7859 0.033 Uiso calc R 1 1 . .
    C C14 0.27018(14) 0.42163(15) 0.80734(18) 0.0240(5) Uani d . 1 1 . .
    H H14A 0.2378 0.4799 0.7926 0.029 Uiso calc R 1 1 . .
    H H14B 0.3039 0.4297 0.8809 0.029 Uiso calc R 1 1 . .
    C C15 0.21187(14) 0.33867(16) 0.8179(2) 0.0278(5) Uani d . 1 1 . .
    H H15A 0.2445 0.2806 0.8333 0.033 Uiso calc R 1 1 . .
    H H15B 0.1754 0.3489 0.8841 0.033 Uiso calc R 1 1 . .
    C C16 0.21480(17) 0.31573(17) 0.6094(2) 0.0353(6) Uani d . 1 1 . .
    H H16A 0.1800 0.3122 0.5363 0.042 Uiso calc R 1 1 . .
    H H16B 0.2457 0.2558 0.6184 0.042 Uiso calc R 1 1 . .
    C C17 0.27601(17) 0.39628(17) 0.6011(2) 0.0323(5) Uani d . 1 1 . .
    H H17A 0.3134 0.3847 0.5362 0.039 Uiso calc R 1 1 . .
    H H17B 0.2456 0.4557 0.5850 0.039 Uiso calc R 1 1 . .
    C C18 0.10554(18) 0.24398(19) 0.7131(3) 0.0436(7) Uani d . 1 1 . .
    H H18A 0.1404 0.1868 0.7211 0.052 Uiso calc R 1 1 . .
    H H18B 0.0729 0.2393 0.6381 0.052 Uiso calc R 1 1 . .
    C C19 0.04676(18) 0.2464(2) 0.8111(3) 0.0496(7) Uani d . 1 1 . .
    H H19A 0.0136 0.1886 0.8101 0.074 Uiso calc R 1 1 . .
    H H19B 0.0098 0.3009 0.8014 0.074 Uiso calc R 1 1 . .
    H H19C 0.0785 0.2514 0.8857 0.074 Uiso calc R 1 1 . .
    C C20 0.42424(13) 0.75687(15) 0.40960(18) 0.0211(4) Uani d . 1 1 . .
    H H20 0.4039 0.7001 0.3753 0.025 Uiso calc R 1 1 . .
    C C21 0.46203(13) 0.82785(14) 0.33739(18) 0.0213(4) Uani d . 1 1 . .
    C C22 0.50449(14) 0.90456(15) 0.38680(19) 0.0250(5) Uani d . 1 1 . .
    H H22 0.5069 0.9122 0.4692 0.030 Uiso calc R 1 1 . .
    C C23 0.54296(15) 0.96938(15) 0.31823(19) 0.0267(5) Uani d . 1 1 . .
    H H23 0.5711 1.0216 0.3534 0.032 Uiso calc R 1 1 . .
    C C24 0.54077(15) 0.95855(17) 0.19726(19) 0.0284(5) Uani d . 1 1 . .
    C C25 0.49716(16) 0.88341(18) 0.1466(2) 0.0325(6) Uani d . 1 1 . .
    H H25 0.4938 0.8768 0.0640 0.039 Uiso calc R 1 1 . .
    C C26 0.45868(15) 0.81838(16) 0.21584(18) 0.0275(5) Uani d . 1 1 . .
    H H26 0.4297 0.7668 0.1806 0.033 Uiso calc R 1 1 . .
loop_
    _atom_site_aniso_label
    _atom_site_aniso_U_11
    _atom_site_aniso_U_22
    _atom_site_aniso_U_33
    _atom_site_aniso_U_12
    _atom_site_aniso_U_13
    _atom_site_aniso_U_23
    S1 0.0246(3) 0.0275(2) 0.0267(3) 0.0066(2) 0.0095(2) 0.0022(2)
    O1 0.0465(12) 0.0445(10) 0.0276(9) -0.0220(9) -0.0034(8) 0.0134(8)
    N1 0.0260(10) 0.0223(9) 0.0272(9) 0.0052(8) 0.0092(8) 0.0052(7)
    N2 0.0282(10) 0.0265(9) 0.0266(9) 0.0083(8) 0.0129(8) 0.0063(8)
    N3 0.0206(9) 0.0206(8) 0.0196(8) 0.0011(7) 0.0060(7) 0.0006(7)
    N4 0.0205(9) 0.0217(8) 0.0212(9) -0.0005(7) 0.0042(7) 0.0046(7)
    N5 0.0257(10) 0.0230(9) 0.0288(9) 0.0039(8) 0.0056(8) 0.0029(8)
    N6 0.0253(11) 0.0304(10) 0.0319(10) 0.0012(8) 0.0030(8) -0.0066(8)
    C1 0.0272(12) 0.0259(11) 0.0206(10) 0.0077(9) 0.0068(9) 0.0033(9)
    C2 0.0395(15) 0.0363(13) 0.0396(14) 0.0138(12) -0.0057(12) -0.0131(12)
    C3 0.0535(19) 0.0411(16) 0.068(2) 0.0176(14) -0.0071(17) -0.0274(15)
    C4 0.0480(18) 0.0238(12) 0.075(2) 0.0142(12) 0.0164(15) 0.0012(13)
    C5 0.0321(14) 0.0366(12) 0.0369(14) 0.0157(11) 0.0105(11) 0.0127(11)
    C6 0.0364(15) 0.0418(14) 0.0459(15) 0.0190(12) 0.0185(12) 0.0127(12)
    C7 0.0552(19) 0.0547(17) 0.0344(14) 0.0306(15) 0.0245(13) 0.0088(13)
    C8 0.083(3) 0.082(2) 0.0383(16) 0.057(2) 0.0067(17) -0.0153(16)
    C9 0.0424(16) 0.0485(15) 0.0334(13) 0.0243(13) 0.0248(12) 0.0166(12)
    C10 0.0256(12) 0.0369(12) 0.0223(10) 0.0081(10) 0.0054(9) 0.0047(10)
    C11 0.0249(11) 0.0261(10) 0.0186(10) 0.0036(9) 0.0059(8) 0.0043(9)
    C12 0.0196(11) 0.0219(10) 0.0200(10) 0.0016(8) 0.0005(8) -0.0004(9)
    C13 0.0249(12) 0.0245(10) 0.0332(12) 0.0062(9) 0.0083(10) 0.0106(10)
    C14 0.0236(12) 0.0257(10) 0.0226(10) 0.0018(9) 0.0012(9) 0.0021(9)
    C15 0.0223(12) 0.0295(11) 0.0318(12) 0.0020(9) 0.0035(10) 0.0037(10)
    C16 0.0367(15) 0.0345(12) 0.0348(13) 0.0057(11) 0.0028(11) -0.0121(11)
    C17 0.0391(15) 0.0321(12) 0.0261(11) 0.0082(10) 0.0043(10) -0.0020(10)
    C18 0.0300(15) 0.0367(13) 0.0640(18) -0.0040(11) 0.0005(13) -0.0110(13)
    C19 0.0297(15) 0.0518(16) 0.067(2) -0.0095(13) 0.0024(14) -0.0083(15)
    C20 0.0181(11) 0.0201(9) 0.0252(11) 0.0008(8) 0.0032(8) 0.0020(8)
    C21 0.0189(11) 0.0234(10) 0.0217(10) 0.0012(8) 0.0027(8) 0.0042(9)
    C22 0.0260(12) 0.0276(10) 0.0216(10) -0.0014(9) 0.0018(9) 0.0015(9)
    C23 0.0282(12) 0.0243(10) 0.0274(11) -0.0080(9) 0.0001(10) 0.0027(9)
    C24 0.0262(12) 0.0323(12) 0.0265(11) -0.0065(9) -0.0002(10) 0.0103(9)
    C25 0.0362(15) 0.0405(13) 0.0206(10) -0.0119(11) -0.0007(10) 0.0054(10)
    C26 0.0286(13) 0.0293(11) 0.0246(11) -0.0078(10) 0.0020(10) 0.0002(9)
loop_
    _geom_bond_atom_site_label_1
    _geom_bond_atom_site_label_2
    _geom_bond_site_symmetry_2
    _geom_bond_distance
    _geom_bond_publ_flag
    S1 C12 . 1.670(2) ?
    O1 C24 . 1.349(3) ?
    O1 H1O . 0.850(10) ?
    N1 C12 . 1.343(3) ?
    N1 N2 . 1.376(3) ?
    N1 C13 . 1.475(3) ?
    N2 C11 . 1.300(3) ?
    N3 C11 . 1.380(3) ?
    N3 C12 . 1.391(3) ?
    N3 N4 . 1.410(2) ?
    N4 C20 . 1.282(3) ?
    N5 C13 . 1.430(3) ?
    N5 C17 . 1.455(3) ?
    N5 C14 . 1.463(3) ?
    N6 C15 . 1.472(3) ?
    N6 C16 . 1.474(3) ?
    N6 C18 . 1.491(3) ?
    C1 C11 . 1.508(3) ?
    C1 C10 . 1.543(3) ?
    C1 C2 . 1.540(3) ?
    C1 C9 . 1.547(3) ?
    C2 C3 . 1.535(3) ?
    C2 H2A . 0.9900 ?
    C2 H2B . 0.9900 ?
    C3 C8 . 1.527(6) ?
    C3 C4 . 1.527(4) ?
    C3 H3 . 1.0000 ?
    C4 C5 . 1.529(4) ?
    C4 H4A . 0.9900 ?
    C4 H4B . 0.9900 ?
    C5 C6 . 1.527(4) ?
    C5 C10 . 1.528(3) ?
    C5 H5 . 1.0000 ?
    C6 C7 . 1.519(4) ?
    C6 H6A . 0.9900 ?
    C6 H6B . 0.9900 ?
    C7 C8 . 1.512(5) ?
    C7 C9 . 1.540(3) ?
    C7 H7 . 1.0000 ?
    C8 H8A . 0.9900 ?
    C8 H8B . 0.9900 ?
    C9 H9A . 0.9900 ?
    C9 H9B . 0.9900 ?
    C10 H10A . 0.9900 ?
    C10 H10B . 0.9900 ?
    C13 H13A . 0.9900 ?
    C13 H13B . 0.9900 ?
    C14 C15 . 1.516(3) ?
    C14 H14A . 0.9900 ?
    C14 H14B . 0.9900 ?
    C15 H15A . 0.9900 ?
    C15 H15B . 0.9900 ?
    C16 C17 . 1.517(4) ?
    C16 H16A . 0.9900 ?
    C16 H16B . 0.9900 ?
    C17 H17A . 0.9900 ?
    C17 H17B . 0.9900 ?
    C18 C19 . 1.500(4) ?
    C18 H18A . 0.9900 ?
    C18 H18B . 0.9900 ?
    C19 H19A . 0.9800 ?
    C19 H19B . 0.9800 ?
    C19 H19C . 0.9800 ?
    C20 C21 . 1.455(3) ?
    C20 H20 . 0.9500 ?
    C21 C22 . 1.395(3) ?
    C21 C26 . 1.399(3) ?
    C22 C23 . 1.376(3) ?
    C22 H22 . 0.9500 ?
    C23 C24 . 1.394(3) ?
    C23 H23 . 0.9500 ?
    C24 C25 . 1.392(3) ?
    C25 C26 . 1.382(3) ?
    C25 H25 . 0.9500 ?
    C26 H26 . 0.9500 ?
loop_
    _geom_angle_atom_site_label_1
    _geom_angle_atom_site_label_2
    _geom_angle_atom_site_label_3
    _geom_angle_site_symmetry_1
    _geom_angle_site_symmetry_3
    _geom_angle
    _geom_angle_publ_flag
    C24 O1 H1O . . 115(3) ?
    C12 N1 N2 . . 113.61(17) ?
    C12 N1 C13 . . 126.00(18) ?
    N2 N1 C13 . . 120.25(18) ?
    C11 N2 N1 . . 105.06(18) ?
    C11 N3 C12 . . 108.69(17) ?
    C11 N3 N4 . . 124.34(18) ?
    C12 N3 N4 . . 125.08(18) ?
    C20 N4 N3 . . 113.35(17) ?
    C13 N5 C17 . . 114.98(19) ?
    C13 N5 C14 . . 115.93(18) ?
    C17 N5 C14 . . 110.53(18) ?
    C15 N6 C16 . . 110.09(18) ?
    C15 N6 C18 . . 111.71(19) ?
    C16 N6 C18 . . 107.59(19) ?
    C11 C1 C10 . . 111.59(18) ?
    C11 C1 C2 . . 110.14(19) ?
    C10 C1 C2 . . 109.34(19) ?
    C11 C1 C9 . . 108.30(18) ?
    C10 C1 C9 . . 108.06(19) ?
    C2 C1 C9 . . 109.3(2) ?
    C3 C2 C1 . . 109.2(2) ?
    C3 C2 H2A . . 109.8 ?
    C1 C2 H2A . . 109.8 ?
    C3 C2 H2B . . 109.8 ?
    C1 C2 H2B . . 109.8 ?
    H2A C2 H2B . . 108.3 ?
    C8 C3 C4 . . 110.8(3) ?
    C8 C3 C2 . . 109.6(3) ?
    C4 C3 C2 . . 108.6(2) ?
    C8 C3 H3 . . 109.3 ?
    C4 C3 H3 . . 109.3 ?
    C2 C3 H3 . . 109.3 ?
    C5 C4 C3 . . 109.1(2) ?
    C5 C4 H4A . . 109.9 ?
    C3 C4 H4A . . 109.9 ?
    C5 C4 H4B . . 109.9 ?
    C3 C4 H4B . . 109.9 ?
    H4A C4 H4B . . 108.3 ?
    C6 C5 C10 . . 110.1(2) ?
    C6 C5 C4 . . 109.7(2) ?
    C10 C5 C4 . . 108.8(2) ?
    C6 C5 H5 . . 109.4 ?
    C10 C5 H5 . . 109.4 ?
    C4 C5 H5 . . 109.4 ?
    C7 C6 C5 . . 109.8(2) ?
    C7 C6 H6A . . 109.7 ?
    C5 C6 H6A . . 109.7 ?
    C7 C6 H6B . . 109.7 ?
    C5 C6 H6B . . 109.7 ?
    H6A C6 H6B . . 108.2 ?
    C8 C7 C6 . . 109.2(3) ?
    C8 C7 C9 . . 109.3(3) ?
    C6 C7 C9 . . 109.9(2) ?
    C8 C7 H7 . . 109.5 ?
    C6 C7 H7 . . 109.5 ?
    C9 C7 H7 . . 109.5 ?
    C7 C8 C3 . . 109.9(2) ?
    C7 C8 H8A . . 109.7 ?
    C3 C8 H8A . . 109.7 ?
    C7 C8 H8B . . 109.7 ?
    C3 C8 H8B . . 109.7 ?
    H8A C8 H8B . . 108.2 ?
    C7 C9 C1 . . 109.7(2) ?
    C7 C9 H9A . . 109.7 ?
    C1 C9 H9A . . 109.7 ?
    C7 C9 H9B . . 109.7 ?
    C1 C9 H9B . . 109.7 ?
    H9A C9 H9B . . 108.2 ?
    C5 C10 C1 . . 109.84(19) ?
    C5 C10 H10A . . 109.7 ?
    C1 C10 H10A . . 109.7 ?
    C5 C10 H10B . . 109.7 ?
    C1 C10 H10B . . 109.7 ?
    H10A C10 H10B . . 108.2 ?
    N2 C11 N3 . . 110.08(19) ?
    N2 C11 C1 . . 124.0(2) ?
    N3 C11 C1 . . 125.92(19) ?
    N1 C12 N3 . . 102.45(18) ?
    N1 C12 S1 . . 128.61(15) ?
    N3 C12 S1 . . 128.90(16) ?
    N5 C13 N1 . . 116.01(18) ?
    N5 C13 H13A . . 108.3 ?
    N1 C13 H13A . . 108.3 ?
    N5 C13 H13B . . 108.3 ?
    N1 C13 H13B . . 108.3 ?
    H13A C13 H13B . . 107.4 ?
    N5 C14 C15 . . 108.67(18) ?
    N5 C14 H14A . . 110.0 ?
    C15 C14 H14A . . 110.0 ?
    N5 C14 H14B . . 110.0 ?
    C15 C14 H14B . . 110.0 ?
    H14A C14 H14B . . 108.3 ?
    N6 C15 C14 . . 109.78(18) ?
    N6 C15 H15A . . 109.7 ?
    C14 C15 H15A . . 109.7 ?
    N6 C15 H15B . . 109.7 ?
    C14 C15 H15B . . 109.7 ?
    H15A C15 H15B . . 108.2 ?
    N6 C16 C17 . . 111.47(19) ?
    N6 C16 H16A . . 109.3 ?
    C17 C16 H16A . . 109.3 ?
    N6 C16 H16B . . 109.3 ?
    C17 C16 H16B . . 109.3 ?
    H16A C16 H16B . . 108.0 ?
    N5 C17 C16 . . 109.2(2) ?
    N5 C17 H17A . . 109.8 ?
    C16 C17 H17A . . 109.8 ?
    N5 C17 H17B . . 109.8 ?
    C16 C17 H17B . . 109.8 ?
    H17A C17 H17B . . 108.3 ?
    N6 C18 C19 . . 113.7(2) ?
    N6 C18 H18A . . 108.8 ?
    C19 C18 H18A . . 108.8 ?
    N6 C18 H18B . . 108.8 ?
    C19 C18 H18B . . 108.8 ?
    H18A C18 H18B . . 107.7 ?
    C18 C19 H19A . . 109.5 ?
    C18 C19 H19B . . 109.5 ?
    H19A C19 H19B . . 109.5 ?
    C18 C19 H19C . . 109.5 ?
    H19A C19 H19C . . 109.5 ?
    H19B C19 H19C . . 109.5 ?
    N4 C20 C21 . . 120.16(19) ?
    N4 C20 H20 . . 119.9 ?
    C21 C20 H20 . . 119.9 ?
    C22 C21 C26 . . 118.51(19) ?
    C22 C21 C20 . . 121.40(19) ?
    C26 C21 C20 . . 120.05(19) ?
    C23 C22 C21 . . 121.1(2) ?
    C23 C22 H22 . . 119.4 ?
    C21 C22 H22 . . 119.4 ?
    C22 C23 C24 . . 120.1(2) ?
    C22 C23 H23 . . 120.0 ?
    C24 C23 H23 . . 120.0 ?
    O1 C24 C25 . . 118.1(2) ?
    O1 C24 C23 . . 122.5(2) ?
    C25 C24 C23 . . 119.4(2) ?
    C26 C25 C24 . . 120.3(2) ?
    C26 C25 H25 . . 119.9 ?
    C24 C25 H25 . . 119.9 ?
    C25 C26 C21 . . 120.6(2) ?
    C25 C26 H26 . . 119.7 ?
    C21 C26 H26 . . 119.7 ?
loop_
    _geom_torsion_atom_site_label_1
    _geom_torsion_atom_site_label_2
    _geom_torsion_atom_site_label_3
    _geom_torsion_atom_site_label_4
    _geom_torsion_site_symmetry_1
    _geom_torsion_site_symmetry_2
    _geom_torsion_site_symmetry_3
    _geom_torsion_site_symmetry_4
    _geom_torsion
    _geom_torsion_publ_flag
    C12 N1 N2 C11 . . . . 0.8(2) ?
    C13 N1 N2 C11 . . . . 176.73(19) ?
    C11 N3 N4 C20 . . . . -140.2(2) ?
    C12 N3 N4 C20 . . . . 57.3(3) ?
    C11 C1 C2 C3 . . . . -177.9(2) ?
    C10 C1 C2 C3 . . . . 59.2(3) ?
    C9 C1 C2 C3 . . . . -59.0(3) ?
    C1 C2 C3 C8 . . . . 60.0(3) ?
    C1 C2 C3 C4 . . . . -61.2(3) ?
    C8 C3 C4 C5 . . . . -57.6(3) ?
    C2 C3 C4 C5 . . . . 62.8(3) ?
    C3 C4 C5 C6 . . . . 58.3(3) ?
    C3 C4 C5 C10 . . . . -62.2(3) ?
    C10 C5 C6 C7 . . . . 59.2(3) ?
    C4 C5 C6 C7 . . . . -60.5(3) ?
    C5 C6 C7 C8 . . . . 60.8(3) ?
    C5 C6 C7 C9 . . . . -59.0(3) ?
    C6 C7 C8 C3 . . . . -59.5(3) ?
    C9 C7 C8 C3 . . . . 60.8(3) ?
    C4 C3 C8 C7 . . . . 58.6(3) ?
    C2 C3 C8 C7 . . . . -61.2(3) ?
    C8 C7 C9 C1 . . . . -59.7(3) ?
    C6 C7 C9 C1 . . . . 60.1(3) ?
    C11 C1 C9 C7 . . . . 179.0(2) ?
    C10 C1 C9 C7 . . . . -59.9(3) ?
    C2 C1 C9 C7 . . . . 59.0(3) ?
    C6 C5 C10 C1 . . . . -60.2(3) ?
    C4 C5 C10 C1 . . . . 60.1(3) ?
    C11 C1 C10 C5 . . . . 179.1(2) ?
    C2 C1 C10 C5 . . . . -58.8(3) ?
    C9 C1 C10 C5 . . . . 60.1(3) ?
    N1 N2 C11 N3 . . . . 1.3(2) ?
    N1 N2 C11 C1 . . . . -179.0(2) ?
    C12 N3 C11 N2 . . . . -3.0(2) ?
    N4 N3 C11 N2 . . . . -167.98(19) ?
    C12 N3 C11 C1 . . . . 177.3(2) ?
    N4 N3 C11 C1 . . . . 12.3(3) ?
    C10 C1 C11 N2 . . . . -126.8(2) ?
    C2 C1 C11 N2 . . . . 111.6(3) ?
    C9 C1 C11 N2 . . . . -8.0(3) ?
    C10 C1 C11 N3 . . . . 52.9(3) ?
    C2 C1 C11 N3 . . . . -68.8(3) ?
    C9 C1 C11 N3 . . . . 171.7(2) ?
    N2 N1 C12 N3 . . . . -2.5(2) ?
    C13 N1 C12 N3 . . . . -178.14(19) ?
    N2 N1 C12 S1 . . . . 175.18(16) ?
    C13 N1 C12 S1 . . . . -0.5(3) ?
    C11 N3 C12 N1 . . . . 3.2(2) ?
    N4 N3 C12 N1 . . . . 168.07(18) ?
    C11 N3 C12 S1 . . . . -174.48(16) ?
    N4 N3 C12 S1 . . . . -9.6(3) ?
    C17 N5 C13 N1 . . . . 55.3(3) ?
    C14 N5 C13 N1 . . . . -75.8(2) ?
    C12 N1 C13 N5 . . . . -128.4(2) ?
    N2 N1 C13 N5 . . . . 56.2(3) ?
    C13 N5 C14 C15 . . . . -164.70(17) ?
    C17 N5 C14 C15 . . . . 62.2(2) ?
    C16 N6 C15 C14 . . . . 57.6(2) ?
    C18 N6 C15 C14 . . . . 177.0(2) ?
    N5 C14 C15 N6 . . . . -60.5(2) ?
    C15 N6 C16 C17 . . . . -55.8(2) ?
    C18 N6 C16 C17 . . . . -177.7(2) ?
    C13 N5 C17 C16 . . . . 166.65(19) ?
    C14 N5 C17 C16 . . . . -59.7(2) ?
    N6 C16 C17 N5 . . . . 56.4(2) ?
    C15 N6 C18 C19 . . . . 59.0(3) ?
    C16 N6 C18 C19 . . . . 179.9(2) ?
    N3 N4 C20 C21 . . . . -174.54(17) ?
    N4 C20 C21 C22 . . . . 10.6(3) ?
    N4 C20 C21 C26 . . . . -171.5(2) ?
    C26 C21 C22 C23 . . . . -0.5(3) ?
    C20 C21 C22 C23 . . . . 177.3(2) ?
    C21 C22 C23 C24 . . . . -0.7(4) ?
    C22 C23 C24 O1 . . . . -177.9(2) ?
    C22 C23 C24 C25 . . . . 2.0(4) ?
    O1 C24 C25 C26 . . . . 177.8(2) ?
    C23 C24 C25 C26 . . . . -2.1(4) ?
    C24 C25 C26 C21 . . . . 0.9(4) ?
    C22 C21 C26 C25 . . . . 0.4(3) ?
    C20 C21 C26 C25 . . . . -177.5(2) ?
loop_
    _geom_hbond_atom_site_label_D
    _geom_hbond_atom_site_label_H
    _geom_hbond_atom_site_label_A
    _geom_hbond_site_symmetry_A
    _geom_hbond_distance_DH
    _geom_hbond_distance_HA
    _geom_hbond_distance_DA
    _geom_hbond_angle_DHA
    O1 H1O N6 4_564 0.850(10)
                            1.860(10)
                                    2.699(3) 170(5)
    C13 H13B S1 2_565 0.99 2.72 3.700(2) 170
    C22 H22 O1 2_575 0.95 2.33 3.149(3) 145
