# Supplementary material for: 3-(Adamantan-1-yl)-1-[(4-ethyl­piperazin-1-yl)meth­yl]-4-[(E)-(4-hy­droxy­benzyl­idene)amino]-1H-1,2,4-triazole-5(4H)-thione
Source: Acta Crystallogr Sect E Struct Rep Online. 2012 Feb 10;68(Pt 3):o657–8. doi: 10.1107/S1600536812005107 (PMC3295449; doi:10.1107/S1600536812005107)
Supplement: Supplementary file 2 [file e-68-0o657-Isup2.hkl]

# 
# h,k,l, Fc-squared, Fo-squared, sigma(Fo-squared) and status flag 
# 
data_I
_shelx_title '  Cc  1811 Friedel pairs' 
_shelx_refln_list_code          4 
_shelx_F_calc_maximum      271.13 
_exptl_crystal_F_000      1032.00 
_reflns_d_resolution_high  0.7682 
 
loop_ 
 _symmetry_equiv_pos_as_xyz 
 'x, y, z' 
 'x, -y, z+1/2' 
 'x+1/2, y+1/2, z' 
 'x+1/2, -y+1/2, z+1/2' 
 
_cell_length_a    16.1006 
_cell_length_b    14.2182 
_cell_length_c    11.4641 
_cell_angle_alpha  90.000 
_cell_angle_beta   92.440 
_cell_angle_gamma  90.000 
 
_shelx_F_squared_multiplier     1.000 
 
loop_ 
 _refln_index_h 
 _refln_index_k 
 _refln_index_l 
 _refln_F_squared_calc 
 _refln_F_squared_meas 
 _refln_F_squared_sigma 
 _refln_observed_status 
  -6   0 -14      199.06      267.67     47.02 o 
  -4   0 -14        7.83      -17.05     17.05 o 
  -5   1 -14       27.79       54.48     17.68 o 
  -3   1 -14       73.12       58.23     25.87 o 
  -6   2 -14      303.32      326.48     50.81 o 
  -4   2 -14       82.15      107.71     34.47 o 
  -2   2 -14      101.60       90.78     29.06 o 
  -5   3 -14      156.85      139.35     24.79 o 
  -3   3 -14      109.03      128.34     35.94 o 
  -1   3 -14        3.57        0.10     19.78 o 
  -4   4 -14      128.78      165.73     39.33 o 
  -2   4 -14       64.96       84.97     30.41 o 
   0   4 -14      108.63       82.57     30.42 o 
  -3   5 -14       11.25      -15.85     21.36 o 
  -1   5 -14      166.46      191.64     43.56 o 
   1   5 -14       37.97       83.15     32.90 o 
   0   6 -14      242.28      273.73     52.51 o 
   2   6 -14        9.85      -17.65     26.16 o 
  -9   1 -13        6.90       12.97     10.79 o 
  -7   1 -13       31.02       49.60     11.37 o 
  -5   1 -13      232.34      226.08     53.43 o 
  -3   1 -13      236.27      222.73     43.19 o 
  -8   2 -13        2.70        3.32      8.57 o 
  -6   2 -13      238.60      234.47     27.41 o 
  -4   2 -13      100.41       97.47     20.23 o 
  -2   2 -13      321.03      315.08     51.52 o 
  -7   3 -13       25.96       50.15     12.92 o 
  -5   3 -13       71.83       77.70     27.99 o 
  -3   3 -13      103.83       84.90     28.46 o 
  -1   3 -13       42.16       13.03     18.69 o 
  -8   4 -13      140.00      234.67     43.70 o 
  -6   4 -13       54.60       38.09     13.36 o 
  -4   4 -13      380.39      375.18     56.84 o 
  -2   4 -13      499.01      438.89     62.54 o 
   0   4 -13      284.80      302.52     52.49 o 
  -7   5 -13       72.01       80.12     27.23 o 
  -5   5 -13       34.35       84.25     30.51 o 
  -3   5 -13      632.04      745.48     80.15 o 
  -1   5 -13      114.73       86.20     30.21 o 
   1   5 -13      332.59      337.39     57.09 o 
  -6   6 -13       45.26       25.94     20.53 o 
  -4   6 -13      109.25      111.31     34.76 o 
  -2   6 -13      139.77      111.95     33.50 o 
   0   6 -13      313.51      238.13     49.03 o 
   2   6 -13       17.21      -15.93     22.72 o 
  -5   7 -13       65.82      109.31     35.95 o 
  -3   7 -13      110.96      159.76     41.40 o 
  -1   7 -13      517.15      696.59     80.39 o 
   1   7 -13       26.05        7.10     23.97 o 
   3   7 -13       82.37       51.96     27.81 o 
   5   7 -13      104.28       53.40     25.51 o 
  -4   8 -13       34.04       67.39     29.18 o 
  -2   8 -13      202.38      205.13     44.40 o 
   0   8 -13       62.11       51.81     27.12 o 
   2   8 -13       86.19       70.10     30.10 o 
   4   8 -13       55.87       54.34     24.77 o 
   1   9 -13       73.34       67.57     25.32 o 
 -10   0 -12       12.56       26.88     19.89 o 
  -8   0 -12      167.99      151.36     18.01 o 
  -6   0 -12      112.02      103.52     19.27 o 
  -4   0 -12      193.71      166.77     22.96 o 
  -2   0 -12     1953.83     1814.43     89.25 o 
 -11   1 -12      131.92      176.24     30.04 o 
  -9   1 -12      185.07      225.48     17.68 o 
  -7   1 -12      140.54      112.13     14.56 o 
  -5   1 -12       15.45        1.08      8.26 o 
  -3   1 -12      594.89      601.53     38.05 o 
 -10   2 -12       83.18       69.07     17.64 o 
  -8   2 -12      200.22      184.34     21.75 o 
  -6   2 -12      105.91      132.73     14.86 o 
  -4   2 -12      259.77      250.76     26.44 o 
 -11   3 -12       33.61       24.85     13.96 o 
  -9   3 -12      171.60      203.27     34.82 o 
  -7   3 -12      117.54      111.08     19.89 o 
  -5   3 -12        1.82       10.54     16.75 o 
  -3   3 -12      163.83      187.18     38.31 o 
 -10   4 -12      182.51      254.42     40.45 o 
  -8   4 -12       33.29       46.32     21.89 o 
  -6   4 -12      212.23      222.75     41.17 o 
  -4   4 -12       17.92       13.14     17.21 o 
  -2   4 -12       29.16       30.23     20.18 o 
  -9   5 -12      279.16      255.85     45.41 o 
  -7   5 -12       89.71       96.11     26.37 o 
  -5   5 -12       41.65       25.08     17.53 o 
  -3   5 -12      655.78      737.87     76.32 o 
  -1   5 -12       33.00       19.53     16.67 o 
   1   5 -12       97.68      177.29     40.74 o 
  -6   6 -12       38.23        6.52     15.10 o 
  -4   6 -12      149.33      156.02     38.72 o 
  -2   6 -12      683.24      926.09     87.41 o 
   0   6 -12       58.38       44.36     25.70 o 
   2   6 -12      638.29      755.73     80.92 o 
  -5   7 -12       93.08       96.44     32.57 o 
  -3   7 -12       30.32       45.36     25.65 o 
  -1   7 -12      624.94      614.49     72.77 o 
   1   7 -12      445.06      499.56     67.01 o 
   3   7 -12      138.03      184.42     42.89 o 
  -4   8 -12       73.72      107.77     35.16 o 
  -2   8 -12       78.09       67.02     26.97 o 
   0   8 -12      371.15      372.45     58.38 o 
   2   8 -12      211.10      215.32     44.75 o 
   4   8 -12       90.08      140.66     37.75 o 
   6   8 -12      330.15      452.81     65.48 o 
  -3   9 -12      103.36      137.02     36.87 o 
  -1   9 -12      114.06      114.32     34.81 o 
   1   9 -12      241.60      275.95     52.10 o 
   3   9 -12       73.95       70.98     30.77 o 
   5   9 -12      360.80      457.26     67.02 o 
   7   9 -12      283.89      289.86     53.53 o 
  -2  10 -12      137.15      151.70     40.71 o 
   0  10 -12      172.54      189.61     43.07 o 
   2  10 -12       31.58       38.14     21.61 o 
   4  10 -12       91.72       83.90     30.88 o 
   1  11 -12        8.18       55.87     28.01 o 
 -13   1 -11        8.70       35.76     15.44 o 
 -11   1 -11      221.64      233.52     24.40 o 
  -9   1 -11        1.30       -4.96      4.96 o 
  -7   1 -11       40.42       41.39     14.53 o 
  -5   1 -11      386.88      358.09     22.53 o 
  -3   1 -11       11.95        3.43      7.88 o 
  -1   1 -11      410.87      383.36     33.11 o 
   1   1 -11     1195.51     1106.77     45.61 o 
 -12   2 -11       18.74       13.78      8.95 o 
 -10   2 -11       94.22       72.80     11.85 o 
  -8   2 -11      157.18      154.44     18.40 o 
  -6   2 -11      247.86      285.46     23.41 o 
  -4   2 -11      212.11      183.72     22.47 o 
  -2   2 -11      350.46      305.83     30.55 o 
 -13   3 -11       61.96       62.06     18.65 o 
 -11   3 -11      198.52      266.21     32.73 o 
  -9   3 -11      542.26      593.23     34.62 o 
  -7   3 -11      872.50      811.31     48.11 o 
  -5   3 -11      171.78      142.70     32.19 o 
  -3   3 -11      269.93      273.84     43.50 o 
 -12   4 -11      137.38      137.12     30.61 o 
 -10   4 -11       11.71       30.69     18.12 o 
  -8   4 -11      132.60      135.08     29.97 o 
  -6   4 -11        3.26        2.99     14.20 o 
  -4   4 -11      433.31      412.50     53.75 o 
  -2   4 -11      211.21      155.52     34.36 o 
 -11   5 -11       42.80       52.61     23.86 o 
  -9   5 -11      114.05       98.10     30.17 o 
  -7   5 -11      164.48      176.10     41.43 o 
  -5   5 -11      366.64      420.62     54.88 o 
  -3   5 -11       45.86       50.04     23.52 o 
  -1   5 -11      631.54      622.88     68.39 o 
 -10   6 -11      219.24      229.87     45.00 o 
  -6   6 -11      497.55      509.33     61.58 o 
  -4   6 -11      366.97      406.69     56.22 o 
  -2   6 -11       55.44       85.63     28.76 o 
   0   6 -11      538.57      558.01     64.96 o 
   2   6 -11     1106.92     1097.50     92.45 o 
 -11   7 -11       91.07      105.39     35.14 o 
  -9   7 -11       69.67       84.89     29.04 o 
  -5   7 -11      716.89      665.37     70.59 o 
  -3   7 -11        2.48      -12.96     22.49 o 
  -1   7 -11      280.39      356.14     54.37 o 
   1   7 -11      394.09      341.83     51.79 o 
   3   7 -11      241.54      177.82     38.28 o 
 -10   8 -11       75.38       69.39     26.94 o 
  -4   8 -11       28.95       34.69     23.62 o 
  -2   8 -11      168.74      178.63     38.88 o 
   0   8 -11      195.43      206.55     43.29 o 
   2   8 -11      342.47      438.01     60.75 o 
   4   8 -11       25.93       46.57     23.49 o 
   6   8 -11       10.83       20.06     18.71 o 
  -9   9 -11       74.41       39.21     24.13 o 
  -3   9 -11        6.21        1.92     15.59 o 
  -1   9 -11       97.21       39.42     21.33 o 
   1   9 -11      308.35      354.76     55.68 o 
   3   9 -11       17.45       28.25     20.43 o 
   5   9 -11       45.69       58.25     25.58 o 
   7   9 -11       33.31        9.03     13.65 o 
   9   9 -11      155.48      177.97     41.05 o 
  -2  10 -11       53.10       48.66     26.15 o 
   0  10 -11      326.45      314.30     53.14 o 
   2  10 -11      199.19      206.86     42.54 o 
   4  10 -11       45.51       82.49     30.54 o 
   6  10 -11      230.95      244.22     46.71 o 
   8  10 -11      290.42      368.01     57.97 o 
  -1  11 -11       61.60       80.12     29.94 o 
   1  11 -11      216.86      278.90     51.62 o 
   3  11 -11       41.35      -24.58     24.58 o 
   5  11 -11       13.96       38.75     22.56 o 
   7  11 -11      120.00      132.04     37.75 o 
   0  12 -11      133.51      123.36     35.72 o 
   2  12 -11      131.76      140.36     35.58 o 
   4  12 -11      654.66      886.90     90.27 o 
 -14   0 -10      403.09      403.43     66.15 o 
 -12   0 -10        5.09       12.24      9.12 o 
 -10   0 -10      298.04      291.00     38.32 o 
  -8   0 -10      204.66      252.51     20.88 o 
  -6   0 -10       45.86       69.12     17.34 o 
  -4   0 -10     1282.09     1183.91     75.93 o 
   6   0 -10      559.22      451.75     24.94 o 
 -13   1 -10      377.08      427.55     34.38 o 
 -11   1 -10      128.00      125.46     14.45 o 
  -9   1 -10      280.94      282.91     15.93 o 
  -7   1 -10      162.38      179.53     16.50 o 
  -5   1 -10      746.50      783.28     45.19 o 
  -3   1 -10      134.20      104.93     14.55 o 
  -1   1 -10     1517.49     1543.48     71.29 o 
   1   1 -10      129.34      143.71     15.78 o 
 -14   2 -10      136.74      112.49     19.08 o 
 -12   2 -10      126.62      170.56     22.05 o 
 -10   2 -10       96.04      102.23     16.31 o 
  -8   2 -10      231.69      235.33     15.60 o 
  -6   2 -10      134.80      151.98     16.67 o 
  -4   2 -10      131.52      123.01     10.57 o 
  -2   2 -10      278.70      249.16     15.76 o 
   0   2 -10       61.23       27.31     12.91 o 
 -13   3 -10      135.31      134.15     30.49 o 
 -11   3 -10      142.61      176.50     26.76 o 
  -9   3 -10       56.86       58.31     12.78 o 
  -7   3 -10        6.91       10.46      5.52 o 
  -5   3 -10      313.49      312.77     43.57 o 
  -3   3 -10      688.30      592.03     26.95 o 
  -1   3 -10      165.30      153.74     16.30 o 
   1   3 -10       41.76       46.53     15.22 o 
 -14   4 -10       13.30        2.20     10.09 o 
 -12   4 -10       76.15       83.71     20.52 o 
 -10   4 -10       39.85       18.44     12.76 o 
  -8   4 -10      114.90      149.14     20.28 o 
  -6   4 -10      359.20      319.64     22.74 o 
  -4   4 -10       42.79       36.26     14.35 o 
  -2   4 -10      801.54      720.41     30.67 o 
   0   4 -10      125.01      114.29     14.82 o 
   2   4 -10     1156.36      966.21     63.17 o 
 -13   5 -10      250.30      227.34     39.70 o 
 -11   5 -10       91.32       92.24     29.26 o 
  -9   5 -10       48.79       42.26     19.02 o 
  -7   5 -10       17.48       25.12     12.81 o 
  -5   5 -10      195.74      195.16     37.35 o 
  -3   5 -10       45.48       24.00     18.50 o 
  -1   5 -10      473.71      429.88     51.91 o 
   1   5 -10     2115.87     1899.35     85.56 o 
 -12   6 -10      333.54      387.97     57.14 o 
 -10   6 -10       16.68       17.94     19.16 o 
  -6   6 -10      300.30      268.30     44.05 o 
  -4   6 -10       39.01       22.21     18.30 o 
  -2   6 -10     1083.85     1096.54     86.89 o 
   0   6 -10      786.84      849.86     76.96 o 
   2   6 -10       60.04       19.65     17.18 o 
 -11   7 -10       59.91       67.55     25.54 o 
  -9   7 -10      261.91      218.82     43.53 o 
  -5   7 -10      148.71      180.55     37.55 o 
  -3   7 -10      138.78      131.52     31.92 o 
  -1   7 -10       40.05       39.77     20.40 o 
   1   7 -10      399.25      391.28     53.04 o 
   3   7 -10     1194.99     1109.62     89.95 o 
 -12   8 -10       99.75      168.43     40.11 o 
 -10   8 -10      354.31      382.88     58.27 o 
  -4   8 -10     1847.69     2108.70    126.47 o 
  -2   8 -10        1.83      -18.62     18.62 o 
   0   8 -10      549.47      480.79     60.54 o 
   2   8 -10      605.22      525.01     62.35 o 
   4   8 -10      436.72      355.66     53.37 o 
   6   8 -10      276.38      267.20     45.85 o 
 -11   9 -10       37.74       60.99     26.56 o 
  -9   9 -10       32.08        9.78     14.78 o 
  -3   9 -10      371.54      288.04     47.29 o 
  -1   9 -10      179.86      168.62     36.16 o 
   1   9 -10       29.40       34.28     19.62 o 
   3   9 -10      550.13      603.16     68.16 o 
   5   9 -10       27.82       -8.55     18.11 o 
   7   9 -10      393.43      513.22     63.46 o 
   9   9 -10      556.26      474.66     62.19 o 
 -10  10 -10       38.64       11.53     19.79 o 
  -2  10 -10      796.94      867.65     83.21 o 
   0  10 -10       91.59       81.48     27.46 o 
   2  10 -10      193.09      214.58     40.74 o 
   4  10 -10       36.81       29.08     19.07 o 
   6  10 -10      286.80      263.47     46.98 o 
   8  10 -10      180.64      196.84     41.47 o 
  10  10 -10      228.98      231.82     43.37 o 
  -1  11 -10      180.32      164.88     38.46 o 
   1  11 -10      103.75       42.07     22.06 o 
   3  11 -10        0.73       -9.44     13.42 o 
   5  11 -10       32.18       41.34     22.22 o 
   7  11 -10       57.30       23.96     19.27 o 
   9  11 -10      113.98      157.20     38.57 o 
   0  12 -10      165.74      266.46     48.41 o 
   2  12 -10       82.28      124.39     33.68 o 
   4  12 -10       11.26       18.08     16.94 o 
   6  12 -10       34.86        8.39     16.67 o 
   8  12 -10       22.80       15.75     19.83 o 
   3  13 -10       71.55      105.27     32.74 o 
   5  13 -10       78.04       82.52     31.68 o 
 -15   1  -9      333.10      312.20     30.82 o 
 -13   1  -9      461.38      480.90     28.78 o 
 -11   1  -9       52.24       67.27     10.93 o 
  -9   1  -9      172.38      183.56     13.74 o 
  -7   1  -9       59.47       54.14      7.03 o 
  -5   1  -9       76.29       84.51     10.00 o 
  -3   1  -9      242.42      254.38     19.53 o 
  -1   1  -9      456.87      437.83     25.87 o 
   1   1  -9      536.31      507.28     24.62 o 
   7   1  -9      507.18      442.82     33.69 o 
   9   1  -9     1339.97     1186.19     62.54 o 
 -16   2  -9       29.94       27.79     14.75 o 
 -14   2  -9       62.91       49.18     19.19 o 
 -12   2  -9        4.98       10.16      8.15 o 
 -10   2  -9       34.03       15.84      8.53 o 
  -8   2  -9       12.14       17.35      3.52 o 
  -6   2  -9      366.04      351.30     18.62 o 
  -4   2  -9      893.73      829.67     34.65 o 
  -2   2  -9     1076.81      945.13     38.12 o 
   0   2  -9      270.51      277.05     17.76 o 
   2   2  -9     1573.31     1343.16     75.41 o 
 -15   3  -9      114.53      147.57     37.49 o 
 -13   3  -9      500.53      476.09     44.09 o 
 -11   3  -9     1090.18     1114.40     63.66 o 
  -9   3  -9      220.34      253.62     16.26 o 
  -7   3  -9      650.75      598.53     21.28 o 
  -5   3  -9      314.52      285.37     15.71 o 
  -3   3  -9       54.85       52.82      9.59 o 
  -1   3  -9      730.26      633.42     31.09 o 
   1   3  -9       37.14       43.02     14.17 o 
   3   3  -9     6390.99     5739.77    180.08 o 
 -14   4  -9      456.85      551.47     50.43 o 
 -12   4  -9      212.68      256.20     51.97 o 
 -10   4  -9      805.30      834.72     72.89 o 
  -8   4  -9      212.43      201.13     15.93 o 
  -6   4  -9      835.65      789.54     23.34 o 
  -4   4  -9      514.49      495.03     23.10 o 
  -2   4  -9      862.76      748.18     33.67 o 
   0   4  -9      615.35      581.96     30.97 o 
   2   4  -9     1731.34     1552.75     78.60 o 
 -15   5  -9       27.40       42.95     17.56 o 
 -13   5  -9      462.49      496.16     47.56 o 
 -11   5  -9       94.99       81.97     26.34 o 
  -9   5  -9        6.22       12.31     11.61 o 
  -7   5  -9      818.81      780.63     62.19 o 
  -5   5  -9      670.50      681.38     34.23 o 
  -3   5  -9     1294.64     1209.06     36.39 o 
  -1   5  -9     1664.58     1563.55     59.26 o 
   1   5  -9      734.99      655.32     45.49 o 
   3   5  -9      477.24      354.30     36.46 o 
 -14   6  -9       27.63       27.94     14.80 o 
 -12   6  -9       63.02       47.31     20.12 o 
 -10   6  -9       69.20       88.34     27.33 o 
  -8   6  -9      313.38      264.10     27.79 o 
  -6   6  -9      695.13      668.91     64.70 o 
  -4   6  -9     1208.62     1317.24     51.75 o 
  -2   6  -9     1012.93      894.85     34.82 o 
   0   6  -9      307.87      274.55     22.58 o 
   2   6  -9     2104.49     1988.56     85.70 o 
   4   6  -9      809.49      739.16     55.15 o 
 -13   7  -9      103.12      164.25     39.97 o 
 -11   7  -9       52.58       50.08     23.56 o 
  -9   7  -9       71.83       85.13     28.02 o 
  -5   7  -9      120.04      118.02     29.55 o 
  -3   7  -9     1073.77     1139.98     85.17 o 
  -1   7  -9     1475.74     1419.89     74.32 o 
   1   7  -9       10.24       13.31     11.08 o 
   3   7  -9       42.12       47.17     11.84 o 
 -12   8  -9      205.24      200.47     44.82 o 
 -10   8  -9      191.25      187.66     39.26 o 
  -4   8  -9     2359.61     2587.99    135.53 o 
  -2   8  -9      437.84      487.23     57.98 o 
   0   8  -9      239.17      211.27     38.30 o 
   2   8  -9      159.71      164.54     35.35 o 
   4   8  -9     1357.37     1427.73     99.58 o 
   6   8  -9      349.01      364.97     50.34 o 
 -11   9  -9       57.05       53.82     25.43 o 
  -9   9  -9      371.73      354.45     55.47 o 
  -3   9  -9      111.15      127.63     31.38 o 
  -1   9  -9       82.78       91.13     29.91 o 
   1   9  -9      871.02      860.59     77.90 o 
   3   9  -9      769.64      747.82     72.60 o 
   5   9  -9      177.22      156.18     34.62 o 
   7   9  -9       55.07       33.44     17.85 o 
   9   9  -9       61.77       72.23     27.29 o 
 -10  10  -9      236.72      252.17     50.30 o 
  -2  10  -9      448.48      559.43     64.24 o 
   0  10  -9      238.58      255.34     44.62 o 
   2  10  -9      855.33      938.97     82.14 o 
   4  10  -9      232.65      201.67     40.29 o 
   6  10  -9      140.39      113.59     31.29 o 
   8  10  -9      274.89      230.73     41.42 o 
  10  10  -9      308.87      299.81     48.11 o 
  12  10  -9       28.84       25.28     18.68 o 
  -9  11  -9      159.83      176.43     40.95 o 
  -1  11  -9      768.19      776.02     76.01 o 
   1  11  -9        5.50       -0.33     14.33 o 
   3  11  -9        4.62      -15.30     17.59 o 
   5  11  -9        0.45      -13.12     15.80 o 
   7  11  -9       84.14      114.39     32.68 o 
   9  11  -9      339.46      324.25     50.56 o 
  11  11  -9      109.47       98.00     29.73 o 
  -8  12  -9       54.02       22.74     23.09 o 
   2  12  -9       96.50      111.84     30.68 o 
   4  12  -9      332.67      356.28     52.64 o 
   6  12  -9      421.14      422.06     57.11 o 
   8  12  -9      389.49      343.53     52.31 o 
  10  12  -9       58.81       44.10     23.11 o 
   3  13  -9      130.29      132.80     33.63 o 
   5  13  -9      155.89      170.97     38.43 o 
   7  13  -9      467.58      423.38     57.75 o 
 -16   0  -8      747.66      831.25     57.82 o 
 -14   0  -8     1609.42     1643.19     91.55 o 
 -12   0  -8     1084.21     1195.40     61.76 o 
 -10   0  -8      886.85      871.81     48.52 o 
  -8   0  -8      820.52      896.79     30.50 o 
  -6   0  -8      282.81      290.17     16.67 o 
  -4   0  -8      472.03      451.40     23.65 o 
   0   0  -8     1622.79     1645.55     79.91 o 
   2   0  -8      642.67      708.23     53.13 o 
   6   0  -8     2788.48     2492.13     77.94 o 
   8   0  -8     2178.56     1957.92     74.79 o 
 -17   1  -8      246.88      299.57     31.33 o 
 -15   1  -8      138.85      135.28     19.04 o 
 -13   1  -8      261.92      274.40     21.32 o 
 -11   1  -8      206.18      210.07     17.52 o 
  -9   1  -8      395.81      357.76     15.97 o 
  -7   1  -8       89.33       74.72      8.05 o 
  -5   1  -8     1282.66     1189.70     47.43 o 
  -3   1  -8     1320.44     1227.78     39.43 o 
  -1   1  -8      121.63      146.28      9.94 o 
   1   1  -8     1484.37     1587.49     56.35 o 
   3   1  -8      638.56      615.86     49.70 o 
   7   1  -8      806.68      685.33     43.15 o 
   9   1  -8      171.53      200.15     25.86 o 
  11   1  -8      637.03      536.54     47.09 o 
 -16   2  -8       23.22       14.12     12.13 o 
 -14   2  -8        4.03       -8.33     15.15 o 
 -12   2  -8      515.61      528.05     28.56 o 
 -10   2  -8     2004.02     1938.40     52.09 o 
  -8   2  -8      317.58      315.84     15.86 o 
  -6   2  -8      739.80      702.45     25.61 o 
  -4   2  -8      388.57      360.77     19.74 o 
  -2   2  -8       21.70        9.69      4.68 o 
   0   2  -8     1000.42      935.53     27.08 o 
   2   2  -8     1463.72     1319.67     70.42 o 
   4   2  -8      128.49      117.41     22.27 o 
  10   2  -8      221.35      192.32     28.98 o 
 -15   3  -8       83.01      117.85     30.45 o 
 -13   3  -8        1.06       -0.98      8.99 o 
 -11   3  -8      280.51      277.86     16.84 o 
  -9   3  -8      639.74      595.88     19.45 o 
  -7   3  -8      223.20      176.48     15.43 o 
  -5   3  -8       11.09        7.57      5.46 o 
  -3   3  -8      175.21      181.47     16.07 o 
  -1   3  -8      281.88      280.45     19.41 o 
   1   3  -8      477.64      429.27     25.96 o 
   3   3  -8      171.95      105.33     19.93 o 
 -16   4  -8        7.96       17.64     10.30 o 
 -14   4  -8      153.35      171.45     28.65 o 
 -12   4  -8      106.71      114.37     30.80 o 
 -10   4  -8      348.67      334.20     29.41 o 
  -8   4  -8      704.46      687.66     19.54 o 
  -6   4  -8      430.48      462.93     30.16 o 
  -4   4  -8      410.13      377.57     18.29 o 
  -2   4  -8      641.01      659.62     26.17 o 
   0   4  -8     1416.74     1377.86     46.97 o 
   2   4  -8      666.84      600.43     32.32 o 
   4   4  -8     1075.05     1005.66     63.62 o 
 -15   5  -8       71.93       75.07     20.23 o 
 -13   5  -8       39.89       10.19     15.54 o 
 -11   5  -8      325.85      325.30     46.87 o 
  -9   5  -8       76.87       70.89      7.60 o 
  -7   5  -8      691.44      613.63     42.76 o 
  -5   5  -8      422.74      359.56     10.63 o 
  -3   5  -8       36.14       34.79      5.37 o 
  -1   5  -8       66.39       49.14      7.78 o 
   1   5  -8     2396.01     2260.56     65.19 o 
   3   5  -8     1013.45      974.14     58.90 o 
   5   5  -8     2042.20     1843.05     91.68 o 
 -14   6  -8      118.00      150.30     36.81 o 
 -12   6  -8      363.56      386.56     54.22 o 
 -10   6  -8      321.53      339.17     49.14 o 
  -8   6  -8      189.32      147.64     18.94 o 
  -6   6  -8      206.82       47.08    126.38 o 
  -4   6  -8     3462.96     3495.72    112.66 o 
  -2   6  -8      484.59      439.72     44.90 o 
   0   6  -8     1805.50     1693.18     78.31 o 
   2   6  -8      193.30      194.87     19.61 o 
   4   6  -8     1821.25     1680.21     82.95 o 
 -15   7  -8      203.72      207.62     45.46 o 
 -13   7  -8      154.91      173.97     39.13 o 
 -11   7  -8      292.00      261.37     46.29 o 
  -9   7  -8      145.95      203.09     38.66 o 
  -5   7  -8      259.32      232.75     16.22 o 
  -3   7  -8      147.06      113.73     16.98 o 
  -1   7  -8      354.35      341.09     19.10 o 
   1   7  -8      455.65      475.74     28.62 o 
   3   7  -8      913.47      833.47     42.18 o 
 -14   8  -8      337.13      385.46     59.85 o 
 -12   8  -8        1.75        7.49     15.44 o 
 -10   8  -8      339.64      321.36     49.56 o 
  -4   8  -8      625.58      530.01     43.67 o 
  -2   8  -8      273.89      294.01     43.54 o 
   0   8  -8       89.12       70.87      9.78 o 
   2   8  -8      700.68      657.23     35.37 o 
   4   8  -8     4285.14     3795.39    123.64 o 
   6   8  -8       99.20       52.94     22.33 o 
 -13   9  -8      403.39      349.50     56.46 o 
 -11   9  -8      117.32      143.11     37.67 o 
  -9   9  -8       25.77       17.39     17.41 o 
  -3   9  -8     1328.16     1440.65     97.38 o 
  -1   9  -8     3053.75     3072.36    144.72 o 
   1   9  -8      770.44      757.49     69.38 o 
   3   9  -8      387.61      429.45     40.75 o 
   5   9  -8      126.63      141.35     32.66 o 
   7   9  -8      302.25      298.47     45.01 o 
   9   9  -8      228.38      254.57     41.34 o 
 -12  10  -8      337.80      324.48     54.90 o 
 -10  10  -8       19.50       32.54     20.19 o 
  -2  10  -8     1648.74     1647.36    105.80 o 
   0  10  -8      367.06      360.29     49.20 o 
   2  10  -8      371.42      271.74     42.83 o 
   4  10  -8      184.18      185.82     36.58 o 
   6  10  -8       60.81       48.65     21.19 o 
   8  10  -8      453.50      488.39     57.55 o 
  10  10  -8       75.93       78.74     26.03 o 
  12  10  -8      339.07      314.94     46.63 o 
  14  10  -8      220.66      153.56     33.18 o 
 -11  11  -8       34.52       30.76     21.66 o 
  -9  11  -8      160.42      172.45     40.14 o 
   1  11  -8       69.76       66.82     25.45 o 
   3  11  -8      544.68      541.63     60.29 o 
   5  11  -8      604.67      590.05     62.69 o 
   7  11  -8      128.25      123.09     31.10 o 
   9  11  -8      248.90      230.06     41.01 o 
  11  11  -8        4.37       25.47     13.57 o 
  13  11  -8       74.28       58.07     24.37 o 
 -10  12  -8       65.47       66.99     27.87 o 
  -8  12  -8      188.95      234.90     48.15 o 
   2  12  -8        5.26       20.37     17.04 o 
   4  12  -8       67.85       69.90     24.71 o 
   6  12  -8      243.53      262.54     43.97 o 
   8  12  -8       63.52       73.79     23.35 o 
  10  12  -8      118.98      140.48     31.39 o 
  -9  13  -8      253.42      329.13     59.15 o 
   5  13  -8       35.69       -5.35     14.97 o 
   7  13  -8       38.03       70.15     24.34 o 
   9  13  -8      403.86      392.79     53.31 o 
   8  14  -8        7.98      -12.77     14.31 o 
 -17   1  -7      115.42      117.83     20.10 o 
 -15   1  -7       94.16      102.07     12.04 o 
 -13   1  -7       36.26       52.26     10.56 o 
 -11   1  -7       92.80       96.65     10.43 o 
  -9   1  -7      470.80      451.04     17.67 o 
  -7   1  -7     1118.11     1136.42     25.55 o 
  -5   1  -7      288.28      276.70     10.96 o 
  -3   1  -7     1170.14     1192.48     68.86 o 
  -1   1  -7      373.10      359.32     16.61 o 
   1   1  -7      244.22      223.02     19.00 o 
   3   1  -7      687.04      630.31     34.37 o 
   5   1  -7      223.20      187.10     11.85 o 
   7   1  -7      279.19      238.60     25.35 o 
   9   1  -7      351.29      418.04     37.96 o 
  11   1  -7       28.18       26.50     11.74 o 
 -16   2  -7      195.61      252.21     39.74 o 
 -14   2  -7      202.69      212.24     19.13 o 
 -12   2  -7      845.60      861.00     35.78 o 
 -10   2  -7      260.57      279.83     15.80 o 
  -8   2  -7     2438.94     2380.37     44.29 o 
  -6   2  -7      468.57      447.44     28.79 o 
  -4   2  -7       88.59       91.90      9.93 o 
  -2   2  -7      270.34      290.85     13.08 o 
   0   2  -7      411.29      395.28     16.11 o 
   2   2  -7      580.45      599.40     32.15 o 
   4   2  -7      614.17      524.75     44.07 o 
  10   2  -7      805.49      742.18     56.65 o 
 -17   3  -7       33.30       64.46     21.64 o 
 -15   3  -7      250.38      225.56     23.39 o 
 -13   3  -7       44.60       34.04      9.82 o 
 -11   3  -7      351.85      369.81     42.01 o 
  -9   3  -7     3473.27     3497.05     61.26 o 
  -7   3  -7      439.78      405.28     14.15 o 
  -5   3  -7      697.48      698.83     24.48 o 
  -3   3  -7      160.34      142.35      9.69 o 
  -1   3  -7      457.93      470.68     29.91 o 
   1   3  -7     3336.42     3054.70     73.78 o 
   3   3  -7      370.40      370.82     34.79 o 
   5   3  -7      156.04      144.93     24.49 o 
 -16   4  -7      516.71      584.63     39.21 o 
 -14   4  -7       20.51       19.23      8.66 o 
 -12   4  -7      677.49      626.65     28.75 o 
 -10   4  -7     1037.86     1000.66     36.32 o 
  -8   4  -7      722.28      693.26     18.75 o 
  -6   4  -7        5.46        0.93      7.70 o 
  -4   4  -7     1002.48      983.00     25.36 o 
  -2   4  -7     1844.70     1714.85     63.65 o 
   0   4  -7      879.50      725.56     31.21 o 
   2   4  -7     5420.11     4924.16    105.17 o 
   4   4  -7       62.94       76.49     17.07 o 
 -17   5  -7       56.38       46.71     13.77 o 
 -15   5  -7      250.29      281.14     27.76 o 
 -13   5  -7      119.88      117.27     21.38 o 
 -11   5  -7      549.76      498.08     22.57 o 
  -9   5  -7      156.54      141.93     10.09 o 
  -7   5  -7     1705.13     1686.76     41.20 o 
  -5   5  -7      651.97      602.37     26.94 o 
  -3   5  -7     1254.68     1158.41     25.75 o 
  -1   5  -7     3061.15     2860.68    113.79 o 
   1   5  -7     1098.48     1044.96     39.96 o 
   3   5  -7      197.32      182.47     17.98 o 
   5   5  -7      638.31      674.16     51.58 o 
 -16   6  -7        9.77        3.94     10.76 o 
 -14   6  -7      109.43       85.26     30.05 o 
 -12   6  -7      735.01      768.57     50.47 o 
 -10   6  -7       13.75        8.20      6.50 o 
  -8   6  -7      279.90      276.91     12.73 o 
  -6   6  -7       94.45       82.06     15.92 o 
  -4   6  -7        9.72       17.70      7.21 o 
  -2   6  -7       54.59       60.90     12.42 o 
   0   6  -7      122.76      129.12     12.34 o 
   2   6  -7     1131.39     1077.15     84.29 o 
   4   6  -7      619.26      491.39     41.43 o 
 -15   7  -7       54.58       60.06     18.45 o 
 -13   7  -7       60.89       57.32     24.32 o 
 -11   7  -7      103.86      101.51     15.62 o 
  -9   7  -7      250.04      253.32     21.17 o 
  -7   7  -7       36.41       55.64     10.80 o 
  -5   7  -7       88.38       86.79     10.53 o 
  -3   7  -7     1530.93     1382.11     54.06 o 
  -1   7  -7     2883.17     2736.65     97.75 o 
   1   7  -7     1398.04     1407.14     95.79 o 
   3   7  -7      126.24      121.32     34.42 o 
   5   7  -7      498.73      348.03     37.26 o 
 -14   8  -7        0.94       22.11     17.78 o 
 -12   8  -7       69.64       53.26     23.29 o 
 -10   8  -7       19.92       -1.48      8.93 o 
  -8   8  -7      129.76      128.56     30.04 o 
  -6   8  -7       20.64       30.97      6.62 o 
  -4   8  -7      957.31      933.81     52.15 o 
  -2   8  -7      536.52      539.06     71.44 o 
   0   8  -7      239.53      248.13     20.78 o 
   2   8  -7      774.00      762.16     63.16 o 
   4   8  -7     1097.52     1044.41     56.20 o 
   6   8  -7      523.63      458.95     50.77 o 
 -15   9  -7       17.43       25.09     15.66 o 
 -13   9  -7       24.40       43.08     27.57 o 
 -11   9  -7      305.84      272.09     47.18 o 
  -9   9  -7       26.29       33.65     21.12 o 
  -5   9  -7      269.04      267.25     26.30 o 
  -3   9  -7      127.67      133.55     20.98 o 
  -1   9  -7      183.27      184.85     33.41 o 
   1   9  -7      116.78      137.83     28.36 o 
   3   9  -7      227.00      194.08     20.07 o 
   5   9  -7     2188.60     1907.69     69.47 o 
   7   9  -7     1459.28     1503.63     94.59 o 
   9   9  -7       56.23       57.51     21.46 o 
 -14  10  -7       23.25       19.41     26.56 o 
 -12  10  -7      816.86      849.47     87.04 o 
 -10  10  -7      395.80      365.25     56.77 o 
  -8  10  -7      109.10      120.82     30.79 o 
   0  10  -7      121.11       93.99     25.92 o 
   2  10  -7      292.67      252.42     39.55 o 
   4  10  -7      255.70      267.15     73.03 o 
   6  10  -7      667.41      597.48     59.92 o 
   8  10  -7      112.01      161.81     31.72 o 
  10  10  -7      273.53      234.36     38.90 o 
  12  10  -7      564.56      557.66     58.44 o 
 -13  11  -7       66.83       85.14     31.06 o 
 -11  11  -7      174.00      176.38     40.28 o 
  -9  11  -7       33.23       35.15     20.71 o 
   1  11  -7     1458.78     1531.96     99.00 o 
   3  11  -7      291.14      235.14     39.88 o 
   5  11  -7     1649.77     1675.95    103.22 o 
   7  11  -7      602.56      617.99     62.06 o 
   9  11  -7      444.88      391.39     49.31 o 
  11  11  -7      177.28      181.33     35.42 o 
  13  11  -7      103.96      108.89     27.59 o 
 -12  12  -7       91.59      165.71     43.67 o 
 -10  12  -7      252.46      198.60     46.86 o 
  -8  12  -7      203.39      244.14     48.02 o 
   4  12  -7      244.98      187.53     35.96 o 
   6  12  -7      162.08      140.49     31.86 o 
   8  12  -7      288.49      303.62     44.07 o 
  10  12  -7      224.67      187.61     34.71 o 
  12  12  -7       17.89       32.71     18.70 o 
  -9  13  -7      180.24      201.31     46.92 o 
  -7  13  -7      275.29      340.74     56.64 o 
   5  13  -7       34.24       41.49     20.16 o 
   7  13  -7      259.35      224.70     39.13 o 
   9  13  -7      217.08      260.02     40.87 o 
  11  13  -7       59.65      130.58     29.15 o 
  -8  14  -7      104.12      119.84     38.52 o 
 -18   0  -6       86.45       75.53     19.66 o 
 -16   0  -6       70.44       83.91     20.53 o 
 -14   0  -6      748.68      690.53     34.61 o 
 -12   0  -6      157.49      291.04     29.70 o 
 -10   0  -6      693.72      649.52     30.62 o 
  -8   0  -6      102.43      108.45     12.06 o 
  -6   0  -6     5727.38     6086.33    126.06 o 
  -2   0  -6     9039.93     8731.23    182.78 o 
   2   0  -6      222.30      191.61     24.35 o 
   4   0  -6     5309.12     5366.09    164.25 o 
   6   0  -6      151.65      140.51     18.52 o 
   8   0  -6     1124.41     1190.33     59.45 o 
  10   0  -6     2100.92     1969.42     88.66 o 
 -17   1  -6      179.77      204.40     24.53 o 
 -15   1  -6       49.88       36.63      8.38 o 
 -13   1  -6     1009.68     1092.79     33.79 o 
 -11   1  -6      645.51      695.55     26.02 o 
  -9   1  -6      238.88      244.47     12.68 o 
  -7   1  -6     5288.05     5252.07     57.78 o 
  -5   1  -6      272.30      313.01     17.78 o 
  -3   1  -6     1509.58     1525.03     32.43 o 
  -1   1  -6      372.60      280.97     17.97 o 
   1   1  -6      654.18      565.66     28.34 o 
   3   1  -6      349.58      337.80     23.53 o 
   5   1  -6     5295.55     5390.35    113.72 o 
   7   1  -6      188.66      184.93     22.61 o 
   9   1  -6     1776.59     1594.39     78.73 o 
  11   1  -6     1394.42     1213.85     74.26 o 
 -18   2  -6      137.68      147.73     27.60 o 
 -16   2  -6      130.27      160.36     16.51 o 
 -14   2  -6       21.74       28.27      7.31 o 
 -12   2  -6      664.97      623.58     25.25 o 
 -10   2  -6      294.72      259.79     14.98 o 
  -8   2  -6     2130.61     2107.77     33.02 o 
  -6   2  -6     3212.10     3328.58     37.74 o 
  -4   2  -6      789.71      748.63     20.87 o 
  -2   2  -6      862.24      794.77     21.56 o 
   0   2  -6     2173.90     2092.47     33.15 o 
   2   2  -6      504.50      554.06     29.24 o 
   4   2  -6      845.16      823.02     38.81 o 
   6   2  -6     2748.86     2724.97    112.06 o 
  10   2  -6     2574.80     2314.19    105.19 o 
 -17   3  -6        2.45       -5.90      8.65 o 
 -15   3  -6       86.28       88.44     12.53 o 
 -13   3  -6      289.76      250.48     22.07 o 
 -11   3  -6     1047.20      979.52     31.72 o 
  -9   3  -6     1844.63     1970.30     45.04 o 
  -7   3  -6      415.07      419.05     12.60 o 
  -5   3  -6      620.98      611.08     14.26 o 
  -3   3  -6     1596.94     1704.59     40.58 o 
  -1   3  -6      632.52      671.50     21.79 o 
   1   3  -6     1251.43     1335.24     42.58 o 
   3   3  -6     2059.92     1953.38     81.29 o 
   5   3  -6      464.11      478.90     41.58 o 
 -18   4  -6        2.73       -1.74     10.85 o 
 -16   4  -6      115.94      124.96     16.44 o 
 -14   4  -6      108.49       99.11     10.96 o 
 -12   4  -6      105.59       98.91     12.23 o 
 -10   4  -6      525.22      541.53     19.68 o 
  -8   4  -6      907.95      905.50     19.54 o 
  -6   4  -6      212.42      249.77     10.44 o 
  -4   4  -6     1703.97     1692.12     25.24 o 
  -2   4  -6      347.53      393.02     25.26 o 
   0   4  -6     1379.35     1289.23     40.12 o 
   2   4  -6      534.67      521.76     27.13 o 
   4   4  -6      948.52      974.70     57.38 o 
   6   4  -6      813.39      834.08     58.08 o 
 -17   5  -6       94.13       96.26     17.78 o 
 -15   5  -6        0.53        5.25      5.88 o 
 -13   5  -6        8.04       10.37      5.54 o 
 -11   5  -6      176.65      143.90     12.80 o 
  -9   5  -6      665.32      678.61     18.59 o 
  -7   5  -6     1818.36     1789.54     37.95 o 
  -5   5  -6      290.30      260.39     37.32 o 
  -3   5  -6     1091.97     1070.05     32.45 o 
  -1   5  -6     1159.11     1094.31     50.46 o 
   1   5  -6      128.93      144.42     12.22 o 
   3   5  -6      165.97      141.45     13.01 o 
   5   5  -6      151.59      170.63     25.15 o 
 -16   6  -6      113.06       94.45     16.37 o 
 -14   6  -6       72.76       87.60     13.88 o 
 -12   6  -6      129.63      149.98     20.26 o 
 -10   6  -6      256.84      227.75      9.66 o 
  -8   6  -6     2459.07     2384.84     39.80 o 
  -6   6  -6       94.46      106.15      8.55 o 
  -4   6  -6       76.13       80.96      7.85 o 
  -2   6  -6      308.12      278.09     18.40 o 
   0   6  -6      207.32      214.29     13.65 o 
   2   6  -6      366.60      401.27     18.61 o 
   4   6  -6     1454.57     1306.35     67.02 o 
   6   6  -6      753.99      777.21     56.65 o 
 -17   7  -6      278.82      302.27     31.40 o 
 -15   7  -6       50.92       52.60     12.71 o 
 -13   7  -6      287.81      288.00     29.04 o 
 -11   7  -6      190.85      186.70     21.47 o 
  -9   7  -6      493.55      434.82     30.01 o 
  -7   7  -6      668.98      606.79     20.05 o 
  -5   7  -6      668.11      649.89     26.30 o 
  -3   7  -6     1153.97      987.37     34.32 o 
  -1   7  -6      824.47      835.30     40.43 o 
   1   7  -6     1073.97      979.18     52.25 o 
   3   7  -6      247.16      224.58     19.87 o 
   5   7  -6     1161.43     1053.53     63.53 o 
 -16   8  -6       24.29       40.89     17.73 o 
 -14   8  -6      158.40      169.80     27.30 o 
 -12   8  -6      638.67      647.45     42.21 o 
 -10   8  -6      655.74      643.97     39.04 o 
  -8   8  -6       30.07       13.58      6.41 o 
  -6   8  -6      392.27      373.24     18.83 o 
  -4   8  -6      315.98      303.24     15.18 o 
  -2   8  -6      221.04      210.59     20.44 o 
   0   8  -6     1562.36     1616.96    139.20 o 
   2   8  -6     2282.45     2076.42    144.82 o 
   4   8  -6        3.30       -0.23      4.69 o 
   6   8  -6     1803.93     1774.41     95.74 o 
 -15   9  -6      387.60      454.93     44.22 o 
 -13   9  -6      202.00      200.33     42.94 o 
 -11   9  -6      610.47      549.93     38.81 o 
  -9   9  -6      884.81      953.51     95.97 o 
  -7   9  -6       36.08       24.44      8.76 o 
  -5   9  -6      334.86      282.77     18.50 o 
  -3   9  -6      174.39      188.53     23.80 o 
  -1   9  -6     2730.53     2579.91     81.02 o 
   1   9  -6      495.22      468.34     48.80 o 
   3   9  -6       27.26       24.96     22.60 o 
   5   9  -6      370.67      332.67     27.06 o 
   7   9  -6     2395.91     2213.02    110.39 o 
   9   9  -6     1051.93      936.60     70.20 o 
  11   9  -6      610.96      526.70     53.36 o 
 -14  10  -6       61.69       61.43     19.49 o 
 -12  10  -6      235.29      201.49     44.16 o 
 -10  10  -6      842.59      797.59     46.84 o 
  -8  10  -6      289.25      188.12     38.07 o 
  -2  10  -6      196.08      190.18     25.61 o 
   0  10  -6     1483.43     1292.79     84.75 o 
   2  10  -6     1292.20     1222.93     81.03 o 
   4  10  -6        5.93        5.34     12.66 o 
   6  10  -6      799.55      676.26     60.20 o 
   8  10  -6      723.03      777.57     64.70 o 
  10  10  -6      223.19      222.92     35.39 o 
  12  10  -6      217.30      211.13     34.69 o 
 -13  11  -6       40.16       24.40     14.31 o 
 -11  11  -6       86.45       67.01     27.78 o 
  -9  11  -6      327.26      399.97     58.58 o 
   3  11  -6      336.05      322.86     42.63 o 
   5  11  -6      250.67      208.76     35.16 o 
   7  11  -6      411.63      332.09     42.44 o 
   9  11  -6       70.23       70.44     21.52 o 
  11  11  -6      168.55      189.31     33.34 o 
 -12  12  -6      181.95      256.81     52.02 o 
 -10  12  -6      148.62      211.10     44.22 o 
  -8  12  -6        9.20       25.20     17.44 o 
   4  12  -6       69.06       74.78     23.20 o 
   6  12  -6      206.19      208.61     35.57 o 
   8  12  -6       30.79       18.68     12.31 o 
  10  12  -6       30.99       46.67     18.29 o 
 -11  13  -6       56.49       45.82     25.66 o 
  -9  13  -6       84.50      163.37     40.53 o 
  -7  13  -6      403.85      399.50     57.84 o 
   9  13  -6       57.06       60.26     21.62 o 
 -10  14  -6      250.96      291.26     55.36 o 
  -8  14  -6      177.10      203.48     45.00 o 
  -6  14  -6      225.77      265.68     49.07 o 
  -7  15  -6        1.72      -25.43     25.43 o 
 -19   1  -5        1.86        7.08      8.04 o 
 -17   1  -5       51.84       42.58     11.67 o 
 -15   1  -5      201.57      209.58     15.52 o 
 -13   1  -5      610.19      581.96     21.16 o 
 -11   1  -5      163.20      159.43     12.59 o 
  -9   1  -5       90.33       79.90      7.46 o 
  -7   1  -5       95.16      100.19      6.96 o 
  -5   1  -5     3753.68     3932.49     38.64 o 
  -3   1  -5     1489.82     1521.37     25.32 o 
  -1   1  -5      838.56      958.43     25.67 o 
   1   1  -5     1078.80     1089.87     37.89 o 
   3   1  -5     2817.96     2903.17     82.16 o 
   5   1  -5      801.74      788.64     40.17 o 
   7   1  -5      815.38      702.43     54.30 o 
   9   1  -5      133.28      125.34     21.80 o 
  11   1  -5      714.28      765.68     58.83 o 
 -18   2  -5      301.18      323.91     29.97 o 
 -16   2  -5      100.00      106.34     14.02 o 
 -14   2  -5      206.75      188.02     11.98 o 
 -12   2  -5       69.85       78.87      7.82 o 
 -10   2  -5      301.49      259.29     14.74 o 
  -8   2  -5     1351.71     1299.07     31.01 o 
  -6   2  -5      348.97      320.70     10.46 o 
  -4   2  -5    10388.26    10850.29     82.64 o 
  -2   2  -5     1192.15     1145.40     28.61 o 
   0   2  -5     2855.95     2554.05     42.79 o 
   2   2  -5     1137.22     1099.93     31.35 o 
   4   2  -5     2741.24     2739.80    100.21 o 
   6   2  -5     2871.89     3161.22    118.50 o 
   8   2  -5      662.42      569.59     45.04 o 
  10   2  -5      419.75      384.18     40.84 o 
 -19   3  -5       90.33       77.08     34.96 o 
 -17   3  -5      275.17      327.53     24.07 o 
 -15   3  -5      431.26      492.54     27.36 o 
 -13   3  -5      227.61      251.68     14.28 o 
 -11   3  -5      108.35       92.96      8.08 o 
  -9   3  -5     1050.31     1001.34     28.02 o 
  -7   3  -5     1621.99     1525.89     23.33 o 
  -5   3  -5     1800.30     1692.65     23.23 o 
  -3   3  -5     2414.16     2490.41     86.46 o 
  -1   3  -5      162.53      151.10      9.08 o 
   1   3  -5     1261.62     1092.69     79.37 o 
   3   3  -5     1530.63     1482.87     47.23 o 
   5   3  -5     6071.72     6528.45    183.24 o 
   7   3  -5     2694.37     2744.02    113.13 o 
   9   3  -5      190.31      206.59     30.20 o 
 -18   4  -5      122.69      120.73     16.45 o 
 -16   4  -5      245.24      296.28     21.89 o 
 -14   4  -5      708.06      708.51     31.85 o 
 -12   4  -5     1085.46     1048.20     48.46 o 
 -10   4  -5     3559.71     3325.43     55.70 o 
  -8   4  -5     2695.28     2708.71     44.41 o 
  -6   4  -5     2484.39     2504.90     45.01 o 
  -4   4  -5     1780.12     1738.92     31.91 o 
  -2   4  -5     1544.23     1474.73     25.26 o 
   0   4  -5     2050.34     1909.33     41.50 o 
   2   4  -5     2570.43     2566.91     63.75 o 
   4   4  -5      993.02      831.58     38.55 o 
   6   4  -5      626.65      589.13     46.85 o 
 -17   5  -5      178.96      205.24     20.37 o 
 -15   5  -5      640.13      669.73     28.62 o 
 -13   5  -5      161.01      166.93     18.42 o 
 -11   5  -5      198.05      157.54     11.37 o 
  -9   5  -5     1298.90     1258.23     41.03 o 
  -7   5  -5      891.78      846.38     18.72 o 
  -5   5  -5      626.97      556.93     20.27 o 
  -3   5  -5      649.35      602.24     20.65 o 
  -1   5  -5      728.56      773.52     32.41 o 
   1   5  -5     1799.72     1880.35     43.94 o 
   3   5  -5      857.28      897.61     31.30 o 
   5   5  -5      559.99      532.01     31.41 o 
   7   5  -5      137.60      123.68     23.55 o 
 -18   6  -5       38.82       14.97     11.78 o 
 -16   6  -5       54.40       43.02     10.10 o 
 -14   6  -5      216.21      259.20     23.52 o 
 -12   6  -5       38.64       40.04      8.61 o 
 -10   6  -5      423.68      372.48     24.24 o 
  -8   6  -5      553.24      487.15     29.75 o 
  -6   6  -5      608.72      567.05     29.06 o 
  -4   6  -5      369.67      297.01     14.57 o 
  -2   6  -5      747.00      753.31     19.64 o 
   0   6  -5      568.03      488.08     21.72 o 
   2   6  -5     2071.96     2119.87     43.90 o 
   4   6  -5      960.90      972.77     35.00 o 
   6   6  -5      187.22      186.25     27.02 o 
 -17   7  -5      363.80      396.40     29.15 o 
 -15   7  -5      374.26      341.98     28.21 o 
 -13   7  -5      410.74      404.97     28.81 o 
 -11   7  -5      709.07      668.84     46.80 o 
  -9   7  -5     1025.56     1070.37     48.59 o 
  -7   7  -5      812.01      734.28     19.20 o 
  -5   7  -5      464.12      437.87     20.58 o 
  -3   7  -5      235.17      243.42     11.54 o 
  -1   7  -5       13.68       12.63      5.71 o 
   1   7  -5      789.69      787.18     26.14 o 
   3   7  -5      987.55      916.88     32.84 o 
   5   7  -5       78.80       54.61     11.06 o 
 -16   8  -5       32.86       19.21      9.79 o 
 -14   8  -5      129.36      100.42     15.64 o 
 -12   8  -5        0.41       10.18      8.37 o 
 -10   8  -5      308.53      277.27     26.56 o 
  -8   8  -5      232.36      219.63     21.57 o 
  -6   8  -5      109.41      118.27     14.80 o 
  -4   8  -5       80.40       88.55     11.35 o 
  -2   8  -5      194.74      169.84     21.62 o 
   0   8  -5      126.88      131.11     27.64 o 
   2   8  -5      174.89      168.36     13.66 o 
   4   8  -5        6.57       14.64      6.88 o 
   6   8  -5      119.40       87.89     21.21 o 
   8   8  -5      632.41      533.54     48.30 o 
 -15   9  -5        5.31        7.49     11.41 o 
 -13   9  -5       77.45      112.13     18.87 o 
 -11   9  -5       88.39       92.73     17.80 o 
  -9   9  -5      270.22      237.32     24.33 o 
  -7   9  -5      369.96      338.68     28.27 o 
  -5   9  -5      429.68      425.25     24.19 o 
  -1   9  -5       74.07       70.69     15.93 o 
   1   9  -5      352.93      349.01     26.87 o 
   3   9  -5       53.45       45.41     16.73 o 
   5   9  -5      142.58      172.61     19.29 o 
   7   9  -5      760.96      789.96     60.17 o 
   9   9  -5       66.97       49.00     17.54 o 
  11   9  -5      151.55      159.79     28.13 o 
  13   9  -5      248.68      339.12     39.83 o 
 -14  10  -5      397.76      487.15     35.05 o 
 -12  10  -5       68.40       60.44     12.95 o 
 -10  10  -5      175.62      212.05     24.79 o 
  -8  10  -5      211.85      265.97     26.42 o 
  -6  10  -5      145.52      113.04     13.73 o 
   2  10  -5       53.63       60.20     19.92 o 
   4  10  -5      717.34      709.02     57.10 o 
   6  10  -5        4.90       19.89     12.99 o 
   8  10  -5      997.38      963.24     68.04 o 
  10  10  -5      644.01      591.62     52.91 o 
  12  10  -5       70.01       81.42     20.95 o 
 -15  11  -5       23.64       24.19     14.03 o 
 -13  11  -5       78.18       66.81     14.36 o 
 -11  11  -5      303.95      277.12     30.20 o 
  -9  11  -5     1178.83     1201.93     71.76 o 
  -7  11  -5      984.68      843.35     76.76 o 
   5  11  -5       87.96       62.73     20.07 o 
   7  11  -5      149.64      147.99     28.09 o 
   9  11  -5      519.99      508.55     49.80 o 
  11  11  -5      492.32      521.33     49.95 o 
 -14  12  -5       26.08       28.63     28.81 o 
 -12  12  -5       62.49       77.23     17.24 o 
 -10  12  -5       58.52       68.27     16.22 o 
  -8  12  -5      445.03      523.24     64.48 o 
   6  12  -5       94.15       95.75     23.51 o 
   8  12  -5      398.69      451.77     47.62 o 
  10  12  -5      365.52      362.89     42.71 o 
 -11  13  -5      187.67      189.63     30.88 o 
  -9  13  -5       87.55       82.25     29.10 o 
  -7  13  -5      264.77      322.87     50.87 o 
 -10  14  -5       29.34       20.07     18.47 o 
  -8  14  -5       30.62       43.35     23.14 o 
  -6  14  -5      362.53      387.45     57.53 o 
  -9  15  -5       44.99        0.78     13.55 o 
  -7  15  -5      507.41      537.24     69.65 o 
  -5  15  -5      171.61      221.68     44.54 o 
  -6  16  -5       51.93       39.02     23.54 o 
 -18   0  -4      261.20      322.31     37.74 o 
 -16   0  -4      297.11      296.84     23.83 o 
 -14   0  -4       61.59       57.45     10.43 o 
 -12   0  -4      621.27      599.33     29.09 o 
 -10   0  -4      600.68      601.97     30.72 o 
  -8   0  -4        0.62        3.08      4.72 o 
  -6   0  -4     8380.44     9177.08    111.57 o 
  -4   0  -4     9004.75     8986.00    118.18 o 
  -2   0  -4     3849.63     3626.27    102.79 o 
   0   0  -4      364.90      351.44     14.78 o 
   2   0  -4     3658.53     3753.28    109.18 o 
   6   0  -4    12176.06    12415.31    268.71 o 
   8   0  -4     1376.34     1210.69     62.50 o 
  10   0  -4      906.47      904.38     59.89 o 
 -19   1  -4      113.60      129.44     19.84 o 
 -17   1  -4      374.95      353.91     22.38 o 
 -15   1  -4     1005.86     1001.79     29.85 o 
 -13   1  -4       91.88       89.98      9.01 o 
 -11   1  -4     1488.62     1412.54     28.52 o 
  -9   1  -4     1019.98     1012.84     23.75 o 
  -7   1  -4      766.59      716.25     19.32 o 
  -5   1  -4     5268.44     5166.41     48.40 o 
  -3   1  -4     8522.80     8458.19     79.21 o 
  -1   1  -4     4302.03     4014.53     60.51 o 
   1   1  -4     5164.46     5087.99     88.58 o 
   3   1  -4    11782.59    12165.15    239.23 o 
   5   1  -4     1527.46     1671.70     44.69 o 
   7   1  -4     7062.31     7285.35    189.91 o 
   9   1  -4      575.09      542.90     44.86 o 
  11   1  -4     2314.26     2264.90     74.31 o 
 -18   2  -4      151.10      151.35     20.86 o 
 -16   2  -4      279.96      284.32     28.55 o 
 -14   2  -4      229.95      251.83     17.14 o 
 -12   2  -4      516.62      505.04     16.82 o 
 -10   2  -4      348.42      336.18     14.63 o 
  -8   2  -4      540.69      486.69     17.30 o 
  -6   2  -4    11632.08    11542.22     97.05 o 
  -4   2  -4      100.77       87.65      5.92 o 
  -2   2  -4     1080.71     1097.76     21.34 o 
   0   2  -4     1518.46     1447.45     36.48 o 
   2   2  -4     1478.33     1605.12    103.34 o 
   4   2  -4     5274.88     5500.02    151.19 o 
   6   2  -4     1821.22     1885.80     84.41 o 
   8   2  -4     2199.05     2182.61     94.48 o 
  10   2  -4      370.64      455.78     44.98 o 
 -19   3  -4       26.33       29.78     11.25 o 
 -17   3  -4       28.69       34.93      9.04 o 
 -15   3  -4       83.60       84.29     12.09 o 
 -13   3  -4     1788.30     1753.13     42.80 o 
 -11   3  -4      672.56      648.33     22.14 o 
  -9   3  -4      513.93      484.40     25.20 o 
  -7   3  -4      964.54      953.22     22.09 o 
  -5   3  -4      622.76      659.01     14.27 o 
  -3   3  -4     1514.16     1648.66     31.05 o 
  -1   3  -4     3882.33     3754.52     60.37 o 
   1   3  -4     1645.07     1468.64     39.64 o 
   3   3  -4      508.99      492.58     50.17 o 
   5   3  -4      197.69      258.44     28.39 o 
   7   3  -4     1733.69     1972.15     90.77 o 
   9   3  -4      495.78      487.18     45.89 o 
 -18   4  -4       45.40       18.75      9.05 o 
 -16   4  -4       32.48       23.65      7.23 o 
 -14   4  -4      105.17      106.97     12.86 o 
 -12   4  -4      122.74      134.90     11.96 o 
 -10   4  -4      209.19      218.26     15.28 o 
  -8   4  -4      863.47      862.98     31.99 o 
  -6   4  -4     2338.52     2380.66     28.96 o 
  -4   4  -4     3752.49     4117.76     57.41 o 
  -2   4  -4      543.62      588.76     19.47 o 
   0   4  -4      113.87       83.67      7.23 o 
   2   4  -4      541.40      605.72     22.41 o 
   4   4  -4     8093.55     8297.78    149.22 o 
   6   4  -4     1120.89     1200.74     66.25 o 
   8   4  -4      865.85      783.61     41.56 o 
 -19   5  -4       67.32       39.97     11.08 o 
 -17   5  -4      313.01      291.24     24.09 o 
 -15   5  -4      285.74      319.33     20.06 o 
 -13   5  -4      122.06      121.02     10.57 o 
 -11   5  -4       13.97        5.38      4.50 o 
  -9   5  -4      865.70      896.43     24.91 o 
  -7   5  -4     2538.31     2554.52     36.10 o 
  -5   5  -4      592.84      523.83     16.32 o 
  -3   5  -4     1149.70     1195.03     34.85 o 
  -1   5  -4     1176.85     1228.54     37.86 o 
   1   5  -4     2204.25     2308.44     41.72 o 
   3   5  -4     1281.65     1331.55     37.25 o 
   5   5  -4      574.10      540.47     30.55 o 
   7   5  -4     2928.33     2902.68     85.77 o 
 -18   6  -4       43.12       38.82     11.15 o 
 -16   6  -4       27.33       30.08     12.11 o 
 -14   6  -4      253.68      269.35     19.15 o 
 -12   6  -4       18.80       12.59      5.48 o 
 -10   6  -4      770.95      745.41     23.51 o 
  -8   6  -4      768.14      779.21     25.40 o 
  -6   6  -4      339.48      337.82     20.04 o 
  -4   6  -4     1290.42     1239.81     25.93 o 
  -2   6  -4       16.74        8.51      3.32 o 
   0   6  -4     1322.37     1354.39     33.66 o 
   2   6  -4     1006.54      973.76     27.00 o 
   4   6  -4      227.00      211.83     15.50 o 
   6   6  -4      400.54      466.28     29.99 o 
 -17   7  -4      109.19      117.13     16.67 o 
 -15   7  -4      234.84      237.91     28.13 o 
 -13   7  -4      348.88      355.73     20.70 o 
 -11   7  -4      212.55      162.18     22.29 o 
  -9   7  -4      374.69      369.76     18.42 o 
  -7   7  -4     2229.98     2212.28     68.43 o 
  -5   7  -4     1154.27     1209.12     67.34 o 
  -3   7  -4      697.06      723.19     18.83 o 
  -1   7  -4       79.08       92.46      8.90 o 
   1   7  -4       35.39       24.30      6.58 o 
   3   7  -4     1865.15     1895.83     42.19 o 
   5   7  -4     1165.04     1100.03     37.39 o 
 -16   8  -4      115.57      182.56     33.23 o 
 -14   8  -4      552.04      587.23     36.72 o 
 -12   8  -4      497.33      521.93     32.43 o 
 -10   8  -4      358.74      342.82     18.93 o 
  -8   8  -4     1525.19     1445.94     26.16 o 
  -6   8  -4     2301.15     2291.08     90.90 o 
  -4   8  -4     1654.46     1680.15     51.86 o 
  -2   8  -4     2605.02     2586.30    109.20 o 
   0   8  -4      240.60      241.93     20.41 o 
   2   8  -4     3476.05     3467.14     88.04 o 
   4   8  -4     1968.67     1914.72     81.07 o 
   6   8  -4       86.97       86.64     18.56 o 
   8   8  -4       98.45      180.42     27.92 o 
 -17   9  -4       11.52       24.15     17.82 o 
 -15   9  -4      584.04      588.51     38.77 o 
 -13   9  -4      206.01      193.37     21.23 o 
 -11   9  -4      166.38      191.57     20.09 o 
  -9   9  -4     1101.82     1013.23     36.25 o 
  -7   9  -4     1386.91     1355.39     56.46 o 
  -5   9  -4      322.26      256.73     20.04 o 
   3   9  -4     1706.66     1572.95     81.87 o 
   5   9  -4      789.71      882.00     59.26 o 
   7   9  -4      238.80      278.03     33.13 o 
   9   9  -4     1636.84     1714.52     85.31 o 
  11   9  -4      154.85      116.83     22.10 o 
  13   9  -4      324.07      290.79     34.14 o 
 -16  10  -4       26.57       40.45     12.40 o 
 -14  10  -4      381.76      420.98     32.72 o 
 -12  10  -4      523.44      520.56     34.69 o 
 -10  10  -4      370.34      360.55     32.75 o 
  -8  10  -4     1578.10     1593.45    105.37 o 
  -6  10  -4     1563.90     1459.44     50.44 o 
  -4  10  -4      612.01      513.41     27.37 o 
  -2  10  -4      457.90      440.65     27.00 o 
   4  10  -4     2385.46     2360.25    104.17 o 
   6  10  -4      549.21      492.85     44.79 o 
   8  10  -4       79.49       35.29     13.81 o 
  10  10  -4     1572.36     1568.04     81.98 o 
  12  10  -4      111.99      114.32     21.82 o 
 -15  11  -4        2.34      -16.50     16.50 o 
 -13  11  -4       23.06       46.35     18.84 o 
 -11  11  -4      106.09      123.53     17.73 o 
  -9  11  -4      313.71      276.03     29.13 o 
  -7  11  -4      392.98      387.73     32.59 o 
  -5  11  -4       95.53       72.11      4.90 o 
  -3  11  -4       20.24       21.29      6.75 o 
  -1  11  -4        7.49        5.23      7.45 o 
   7  11  -4       92.88       46.32     15.68 o 
   9  11  -4      213.33      219.32     30.48 o 
  11  11  -4      231.17      227.07     30.85 o 
 -14  12  -4       55.00       91.41     16.88 o 
 -12  12  -4      117.97      166.10     21.14 o 
 -10  12  -4       12.48       -6.54      7.40 o 
  -8  12  -4       59.90       42.04     23.10 o 
  -6  12  -4       26.73       18.71      5.74 o 
  -4  12  -4      352.96      296.19     20.84 o 
  -2  12  -4       95.14       76.55     13.75 o 
   0  12  -4      863.94      809.50     50.88 o 
 -13  13  -4      180.24      190.73     24.13 o 
 -11  13  -4       23.01        7.70      9.20 o 
  -9  13  -4       72.48       59.81     17.21 o 
  -7  13  -4       24.96       16.96     13.55 o 
  -3  13  -4       26.93       28.02      9.33 o 
  -1  13  -4       81.93       61.53     15.29 o 
   1  13  -4       37.66       31.04     13.89 o 
 -12  14  -4      296.08      275.47     28.46 o 
 -10  14  -4       38.02       26.61     15.94 o 
  -8  14  -4       58.15       38.66     20.61 o 
  -6  14  -4      270.91      324.80     51.02 o 
   0  14  -4      245.97      231.41     29.38 o 
  -9  15  -4      230.31      252.63     34.98 o 
  -7  15  -4       17.48       -5.41     18.52 o 
  -5  15  -4      121.74      126.29     33.27 o 
   1  15  -4       88.29       74.85     19.78 o 
  -8  16  -4       24.58       37.39     18.99 o 
  -6  16  -4      202.94      179.07     28.52 o 
  -4  16  -4      127.11      118.58     32.69 o 
  -5  17  -4      102.57      129.51     24.55 o 
  -3  17  -4       96.62      101.80     32.34 o 
 -19   1  -3       23.86       39.48     12.53 o 
 -17   1  -3       64.86       58.04     14.25 o 
 -15   1  -3      104.32       96.61     11.17 o 
 -13   1  -3     1154.42     1177.96     34.91 o 
 -11   1  -3      376.35      364.67     13.94 o 
  -9   1  -3      808.66      784.45     21.21 o 
  -7   1  -3      228.23      241.46     10.49 o 
  -5   1  -3     1017.09     1049.01     17.49 o 
  -3   1  -3    12340.09    12393.80    115.61 o 
  -1   1  -3      792.25      797.99     18.40 o 
   1   1  -3      782.20      657.25     21.55 o 
   3   1  -3     2857.77     2652.85     95.15 o 
   7   1  -3     1133.55     1202.04     45.74 o 
   9   1  -3       56.04       58.33     16.70 o 
  11   1  -3      463.08      389.54     42.74 o 
 -20   2  -3       47.96       44.48     15.17 o 
 -18   2  -3      243.35      152.93     27.72 o 
 -16   2  -3      101.96      102.93     13.16 o 
 -14   2  -3      249.52      241.58     18.33 o 
 -12   2  -3      271.85      294.50     15.67 o 
 -10   2  -3      156.86      166.01      9.54 o 
  -8   2  -3      512.50      512.31     14.47 o 
  -6   2  -3      977.02      993.29     20.22 o 
  -4   2  -3     2611.34     2861.31     33.47 o 
  -2   2  -3    15940.22    15797.71    158.83 o 
   0   2  -3      649.38      669.71     20.80 o 
   2   2  -3      837.86      769.77     45.83 o 
   4   2  -3     3112.03     3195.87    100.92 o 
   8   2  -3     2446.35     1394.02   1154.47 o 
  10   2  -3      684.28      788.70     60.39 o 
 -19   3  -3      535.52      480.36     41.97 o 
 -17   3  -3      481.78      536.66     30.54 o 
 -15   3  -3      640.77      653.65     31.61 o 
 -13   3  -3      265.11      254.28     18.44 o 
 -11   3  -3      324.52      351.81     18.36 o 
  -9   3  -3      542.00      669.26     38.41 o 
  -7   3  -3     3228.47     3057.16     67.76 o 
  -5   3  -3    13249.19    13722.59    122.70 o 
  -3   3  -3     1199.61     1515.17     63.30 o 
  -1   3  -3     2628.04     2440.34     36.19 o 
   1   3  -3      683.68      656.42     23.26 o 
   3   3  -3     1244.75     1218.76     38.58 o 
   5   3  -3     6439.31     7047.28    184.64 o 
   7   3  -3     1537.71      608.45    841.99 o 
   9   3  -3     3638.88     3533.26    136.21 o 
 -18   4  -3       16.03       12.87      9.33 o 
 -16   4  -3      382.55      378.40     25.25 o 
 -14   4  -3      295.85      279.90     20.42 o 
 -12   4  -3     1786.63     1796.81     45.18 o 
 -10   4  -3      995.36      967.10     33.30 o 
  -8   4  -3      632.86      601.61     18.30 o 
  -6   4  -3     3983.35     4188.99     51.48 o 
  -4   4  -3     1017.09      882.16     24.06 o 
  -2   4  -3     4724.80     4553.64     80.37 o 
   0   4  -3     2695.07     2538.27     67.92 o 
   2   4  -3     1411.32     1300.25     38.57 o 
   4   4  -3     1386.09     1457.95     63.91 o 
   6   4  -3     1241.11      789.65    404.16 o 
   8   4  -3      782.82      970.02     63.35 o 
 -19   5  -3       70.49      109.50     17.12 o 
 -17   5  -3        1.27        3.35      6.46 o 
 -15   5  -3      620.13      578.05     26.95 o 
 -13   5  -3      727.04      740.84     26.81 o 
 -11   5  -3     1325.54     1260.19     32.28 o 
  -9   5  -3      266.33      293.14     17.77 o 
  -7   5  -3     1251.71     1185.14     30.01 o 
  -5   5  -3      153.56      186.66     12.68 o 
  -3   5  -3     2624.81     2556.88     45.49 o 
  -1   5  -3     1404.29     1325.53     29.71 o 
   1   5  -3     2537.05     2646.18     63.71 o 
   3   5  -3      948.20      993.54     34.76 o 
   5   5  -3     6907.44     6246.25   1270.20 o 
   7   5  -3     1587.06     1463.48     76.63 o 
 -18   6  -3      163.97      166.77     19.43 o 
 -16   6  -3       15.96       11.95      6.12 o 
 -14   6  -3      187.55      196.59     16.84 o 
 -12   6  -3      549.00      546.37     21.92 o 
 -10   6  -3     1754.05     1689.25     39.37 o 
  -8   6  -3       76.01       80.25      9.07 o 
  -6   6  -3      768.34      841.66     55.60 o 
  -4   6  -3     1443.80     1481.02     46.79 o 
  -2   6  -3     4038.76     4067.71     62.24 o 
   0   6  -3      664.16      664.04     19.54 o 
   2   6  -3     3557.28     3883.92     82.26 o 
   4   6  -3     3203.96     3555.27     77.00 o 
   6   6  -3      400.48      603.01     46.78 o 
   8   6  -3     1761.26     1522.65     83.44 o 
 -17   7  -3       42.96       69.00     15.50 o 
 -15   7  -3       11.81       23.08      8.44 o 
 -13   7  -3      120.70      120.93     12.90 o 
 -11   7  -3      117.88      114.49     11.76 o 
  -9   7  -3     3074.71     2975.76     64.53 o 
  -7   7  -3      665.99      597.75     34.36 o 
  -5   7  -3       82.37       77.86     11.36 o 
  -3   7  -3      154.73      156.68     10.07 o 
  -1   7  -3     1805.31     1916.72     48.09 o 
   1   7  -3     2703.71     2996.23     93.75 o 
   3   7  -3     1417.18     1409.37     38.55 o 
   5   7  -3     1180.07     1197.22     37.37 o 
   7   7  -3      319.70      321.21     23.44 o 
 -18   8  -3       45.01       34.27     15.19 o 
 -16   8  -3      155.62      116.57     21.35 o 
 -14   8  -3      124.22      119.70     17.43 o 
 -12   8  -3      431.08      437.04     30.14 o 
 -10   8  -3       31.03       41.32      7.34 o 
  -8   8  -3      173.39      194.56     21.71 o 
  -6   8  -3      737.17      733.37     29.63 o 
  -4   8  -3      455.95      417.14     16.50 o 
  -2   8  -3     1751.37     1894.93     42.51 o 
   0   8  -3      328.05      361.49     26.89 o 
   2   8  -3      851.12      793.90     61.51 o 
   4   8  -3      349.29      329.26     32.53 o 
   6   8  -3      730.65      791.80     47.00 o 
   8   8  -3       65.29       72.61     15.97 o 
  10   8  -3      346.48      295.45     31.29 o 
  12   8  -3      373.87      343.55     33.26 o 
 -17   9  -3       15.50       -5.90      9.91 o 
 -15   9  -3       64.37      101.10     16.99 o 
 -13   9  -3       29.51       25.58     10.32 o 
 -11   9  -3       29.61       15.68      8.07 o 
  -9   9  -3      494.50      607.57     26.13 o 
  -7   9  -3      216.24      206.35     13.50 o 
  -5   9  -3      218.01      197.00     10.69 o 
  -3   9  -3      480.07      485.06     18.97 o 
  -1   9  -3     1740.91     1673.24     49.88 o 
   1   9  -3      868.38      964.82     51.94 o 
   3   9  -3      581.40      650.60     47.76 o 
   5   9  -3       63.42       73.33     18.22 o 
   7   9  -3       59.30       48.92     13.38 o 
   9   9  -3      108.06      104.63     19.03 o 
  11   9  -3      770.07      738.84     49.33 o 
  13   9  -3      218.34      197.50     25.01 o 
 -16  10  -3       38.81       46.23     14.02 o 
 -14  10  -3      104.90       92.56     18.17 o 
 -12  10  -3      468.67      474.94     33.30 o 
 -10  10  -3      800.85      802.20     29.10 o 
  -8  10  -3      405.15      403.28     22.54 o 
  -6  10  -3     1118.65     1063.31     26.06 o 
  -4  10  -3     1080.26     1027.23     29.85 o 
  -2  10  -3      707.78      667.99     37.79 o 
   0  10  -3       16.63        7.37      7.61 o 
   2  10  -3     1442.38     1330.70     68.83 o 
   4  10  -3     1040.26      972.85     64.42 o 
   6  10  -3     1625.18     1629.69     79.41 o 
   8  10  -3      200.42      174.29     24.52 o 
  10  10  -3      216.51      208.26     26.50 o 
  12  10  -3      704.09      639.10     45.14 o 
 -15  11  -3      132.29      174.03     23.27 o 
 -13  11  -3      132.97      174.36     21.91 o 
 -11  11  -3      242.50      262.37     24.94 o 
  -9  11  -3      132.42      128.28     14.43 o 
  -7  11  -3       60.89       67.33      8.91 o 
  -5  11  -3     2688.56     2648.87     49.98 o 
  -3  11  -3      359.77      312.96     14.16 o 
  -1  11  -3     1626.32     1596.72     68.93 o 
   1  11  -3      197.97      204.97     26.60 o 
   3  11  -3     1182.23     1124.28     68.72 o 
   5  11  -3      730.73      761.39     61.29 o 
 -14  12  -3      132.43      149.75     25.02 o 
 -12  12  -3       88.28      138.19     19.61 o 
 -10  12  -3      370.29      351.64     28.87 o 
  -8  12  -3     1077.68     1087.24     48.42 o 
  -6  12  -3     1362.03     1353.34     36.87 o 
  -4  12  -3      604.77      626.15     20.44 o 
  -2  12  -3      608.97      561.36     39.35 o 
   0  12  -3      275.87      258.97     29.96 o 
   2  12  -3     1283.41     1289.17     74.26 o 
   4  12  -3     1105.86     1028.27     70.92 o 
   6  12  -3     1142.72     1083.69     78.50 o 
 -13  13  -3       50.08       40.41     22.21 o 
 -11  13  -3      181.06      225.83     24.94 o 
  -9  13  -3      101.95      115.74     18.08 o 
  -7  13  -3       48.69       17.91     21.64 o 
  -5  13  -3      603.24      557.96     31.36 o 
  -3  13  -3     1066.84     1134.69     58.33 o 
  -1  13  -3      159.82      171.26     24.49 o 
   1  13  -3     1601.91     1581.84     82.88 o 
   3  13  -3      904.25      937.58     67.70 o 
   5  13  -3      179.68      175.39     32.44 o 
 -12  14  -3       75.67       44.10     20.34 o 
 -10  14  -3      765.55      839.10     47.29 o 
  -8  14  -3      135.19      119.14     22.57 o 
  -6  14  -3      142.38      201.58     39.13 o 
  -4  14  -3      729.05      821.75     75.06 o 
  -2  14  -3       51.23       53.01     15.70 o 
   0  14  -3       22.47       12.44      9.32 o 
   2  14  -3      199.40      255.69     35.64 o 
   4  14  -3      199.78      203.24     34.56 o 
   6  14  -3       66.07       22.60     16.00 o 
 -11  15  -3      183.98      182.68     31.15 o 
  -9  15  -3      241.59      218.33     31.87 o 
  -7  15  -3       89.42       76.86     26.01 o 
  -5  15  -3      109.68       63.93     24.45 o 
  -1  15  -3       98.63      108.74     22.19 o 
   1  15  -3      309.13      289.45     37.28 o 
   3  15  -3      398.87      436.05     48.41 o 
   5  15  -3      175.67      180.39     35.46 o 
  -8  16  -3       32.40       15.14     23.88 o 
  -6  16  -3      132.38       84.72     20.35 o 
  -4  16  -3      116.33      103.76     23.07 o 
   2  16  -3      136.46      175.97     31.63 o 
   4  16  -3      104.23      157.71     33.11 o 
  -5  17  -3       89.88      121.13     24.98 o 
  -3  17  -3       28.33       -0.26     22.89 o 
   5  17  -3      230.78      303.05     46.78 o 
  -2  18  -3       98.18      105.08     22.65 o 
   0  18  -3       70.22       71.74     27.32 o 
   2  18  -3      220.01      201.34     39.81 o 
 -20   0  -2      559.89      636.32     73.91 o 
 -18   0  -2      263.53      285.77     48.08 o 
 -16   0  -2      663.23      680.75     50.20 o 
 -14   0  -2     2011.16     2018.06    142.70 o 
 -12   0  -2     3626.67     3665.07     78.92 o 
 -10   0  -2     4541.60     4447.52     80.08 o 
  -8   0  -2     3824.97     3781.75     66.37 o 
  -6   0  -2      623.88      666.06     27.09 o 
  -4   0  -2    26629.49    27759.91    371.86 o 
  -2   0  -2    29347.44    28668.87    527.57 o 
   4   0  -2     6088.12     6555.20    149.53 o 
   6   0  -2     1447.32     1437.10     62.17 o 
   8   0  -2     1715.86     1864.73     56.63 o 
  10   0  -2     2311.82     1472.18    756.22 o 
 -19   1  -2      500.06      512.95     39.04 o 
 -17   1  -2       98.53       74.61     16.70 o 
 -15   1  -2      728.19      750.15     30.12 o 
 -13   1  -2      479.70      453.86     26.92 o 
 -11   1  -2       24.41       17.43      4.21 o 
  -9   1  -2       58.77       66.82      5.95 o 
  -7   1  -2      696.57      727.13     17.98 o 
  -5   1  -2     2667.59     2478.06     38.61 o 
  -3   1  -2    23441.39    23280.01    166.52 o 
  -1   1  -2    16649.83    16140.16    423.88 o 
   1   1  -2      705.71      764.39     29.75 o 
   5   1  -2     6705.40     6689.17    117.55 o 
   7   1  -2      901.31      953.84     37.80 o 
   9   1  -2     1549.42     1374.49     97.63 o 
  11   1  -2       94.87       21.87     43.16 o 
 -20   2  -2      128.89      135.47     20.96 o 
 -18   2  -2      573.13      609.75     54.75 o 
 -16   2  -2       49.22       35.22      8.36 o 
 -14   2  -2      370.17      372.74     22.75 o 
 -12   2  -2      283.42      280.99     15.99 o 
 -10   2  -2      624.13      696.89     22.46 o 
  -8   2  -2     3449.40     3616.45     44.77 o 
  -6   2  -2     6333.57     6297.88     66.93 o 
  -4   2  -2     4082.46     4088.59     43.94 o 
  -2   2  -2    13691.78    13377.52    150.42 o 
   0   2  -2     1511.68     1448.31     38.03 o 
   2   2  -2     2357.33     2194.96     65.36 o 
   6   2  -2     8339.20     8584.48    168.74 o 
   8   2  -2     1137.82     1136.03     93.19 o 
  10   2  -2       72.12       76.45     12.09 o 
  12   2  -2       45.02        0.83      6.18 o 
 -19   3  -2       43.88       51.93     13.41 o 
 -17   3  -2      498.55      515.46     30.24 o 
 -15   3  -2      442.71      441.22     26.02 o 
 -13   3  -2      120.62      118.77     13.24 o 
 -11   3  -2     1089.02     1210.23     33.86 o 
  -9   3  -2      687.57      690.52     24.12 o 
  -7   3  -2      556.80      565.67     18.95 o 
  -5   3  -2     3058.91     3207.19     45.00 o 
  -3   3  -2     7992.55     7832.41    186.02 o 
  -1   3  -2     1011.65      992.26     68.93 o 
   1   3  -2     1238.90     1148.16     25.01 o 
   3   3  -2     5880.96     5877.86    144.13 o 
   5   3  -2       25.56       18.27      6.11 o 
   7   3  -2     2859.79     2956.49     75.86 o 
   9   3  -2      356.62      298.10     36.65 o 
  11   3  -2      852.88      916.62     53.01 o 
 -20   4  -2      274.85      260.23     24.93 o 
 -18   4  -2       93.49       74.48     13.05 o 
 -16   4  -2       90.58      105.55     13.75 o 
 -14   4  -2      233.07      242.72     18.99 o 
 -12   4  -2      577.79      530.66     29.43 o 
 -10   4  -2      734.29      704.86     25.33 o 
  -8   4  -2       31.98       26.23      4.41 o 
  -6   4  -2     3360.37     3533.39     54.32 o 
  -4   4  -2     3683.83     3827.64     77.81 o 
  -2   4  -2     4082.34     3685.81     54.93 o 
   0   4  -2      203.20      210.81      8.85 o 
   2   4  -2     1231.32     1254.82     30.18 o 
   4   4  -2     2538.14     2614.03     63.34 o 
   6   4  -2     2985.98     3284.76     80.04 o 
  12   4  -2      531.00      541.03     40.20 o 
 -19   5  -2        1.19       -9.27      9.60 o 
 -17   5  -2      138.58      131.92     14.62 o 
 -15   5  -2      354.19      355.19     21.49 o 
 -13   5  -2      457.99      449.32     24.11 o 
 -11   5  -2      716.79      807.55     26.11 o 
  -9   5  -2      239.11      247.47     15.47 o 
  -7   5  -2      305.02      340.97     15.40 o 
  -5   5  -2      339.25      293.65     16.85 o 
  -3   5  -2     2398.64     2499.93     41.73 o 
  -1   5  -2     1727.05     1853.35     34.20 o 
   1   5  -2      683.70      658.82     20.77 o 
   3   5  -2     6916.60     7283.49    103.69 o 
   5   5  -2     3856.13     4426.46     95.33 o 
   7   5  -2     1159.75      722.83    585.97 o 
  13   5  -2     1321.86     1287.77     63.83 o 
 -18   6  -2        3.57       -1.55      7.79 o 
 -16   6  -2       20.34       26.71      8.45 o 
 -14   6  -2      962.66      959.02     37.21 o 
 -12   6  -2      422.14      421.43     19.88 o 
 -10   6  -2      207.96      180.48     13.72 o 
  -8   6  -2      107.60      119.30     16.04 o 
  -6   6  -2     2860.32     2929.47     63.15 o 
  -4   6  -2     8581.20     8957.51    117.82 o 
  -2   6  -2     4297.94     4304.35     84.27 o 
   0   6  -2     1643.94     1540.08     35.20 o 
   2   6  -2     2082.57     2186.91     45.76 o 
   4   6  -2      426.61      444.97     19.93 o 
   6   6  -2     1841.08     1959.37    119.23 o 
 -19   7  -2      227.58      197.70     22.41 o 
 -17   7  -2      131.91      133.00     14.74 o 
 -15   7  -2       98.72      101.49     13.80 o 
 -13   7  -2       43.95       22.40      8.03 o 
 -11   7  -2      461.42      495.65     29.92 o 
  -9   7  -2     1596.52     1523.26     49.71 o 
  -7   7  -2      300.07      296.39     20.02 o 
  -5   7  -2     1833.91     1709.87     28.68 o 
  -3   7  -2     1196.49     1274.19     31.29 o 
  -1   7  -2     2317.47     2280.52     60.00 o 
   1   7  -2      251.48      244.78     23.01 o 
   3   7  -2     2321.92     2379.96     61.72 o 
   5   7  -2     1065.39     1049.85     31.50 o 
   7   7  -2     2046.19     1937.81     57.79 o 
   9   7  -2      358.43      325.90     35.29 o 
 -18   8  -2      443.74      464.39     32.71 o 
 -16   8  -2      356.65      368.82     31.50 o 
 -14   8  -2      105.99      107.89     21.46 o 
 -12   8  -2     1369.46     1295.89     52.21 o 
 -10   8  -2      504.34      477.31     29.13 o 
  -8   8  -2     2439.33     2311.51     63.05 o 
  -6   8  -2      542.84      535.87     20.24 o 
  -4   8  -2     1967.37     1859.80     32.31 o 
  -2   8  -2     1107.09     1067.44     26.04 o 
   0   8  -2      819.39      730.90     20.99 o 
   2   8  -2      443.41      405.53     33.58 o 
   4   8  -2     1743.60     1776.81     55.16 o 
   6   8  -2     6456.37     6472.40    128.29 o 
   8   8  -2     2378.10     2355.22     84.87 o 
  10   8  -2     1686.63     1674.18     68.75 o 
  12   8  -2      154.76      131.58     18.14 o 
 -17   9  -2      151.00      182.32     21.62 o 
 -15   9  -2       12.79       14.52      9.02 o 
 -13   9  -2      643.10      624.97     38.03 o 
 -11   9  -2      874.55      863.93     42.12 o 
  -9   9  -2     1600.31     1568.68     54.12 o 
  -7   9  -2     1556.54     1483.84     42.45 o 
  -5   9  -2      487.64      489.51     16.82 o 
  -3   9  -2      647.65      638.54     21.36 o 
  -1   9  -2     3263.90     3200.91    113.87 o 
   1   9  -2     2172.91     2146.20     83.87 o 
   3   9  -2      187.72      194.32     26.77 o 
   5   9  -2     2058.61     2106.51     98.27 o 
   7   9  -2      812.56      776.21     37.69 o 
   9   9  -2      420.71      441.92     33.86 o 
  11   9  -2      277.73      274.67     25.64 o 
 -16  10  -2      252.68      270.18     28.26 o 
 -14  10  -2       66.23       81.76     15.94 o 
 -12  10  -2      866.46      859.87     44.83 o 
 -10  10  -2       98.61       73.02     18.39 o 
  -8  10  -2      373.84      403.57     20.36 o 
  -6  10  -2     1137.33     1124.30     36.69 o 
  -4  10  -2      320.72      314.92     13.77 o 
  -2  10  -2      114.26      113.22      9.09 o 
   0  10  -2     2039.78     1978.12     46.63 o 
   2  10  -2     1455.81     1470.74     73.57 o 
   4  10  -2      846.61      841.31     59.76 o 
   6  10  -2     2338.27     2296.60    111.19 o 
   8  10  -2     1368.91     1245.14     85.92 o 
 -15  11  -2       37.10        9.89     11.90 o 
 -13  11  -2      124.74      130.08     18.86 o 
 -11  11  -2       26.76        3.26      6.23 o 
  -9  11  -2       67.33      100.44     11.35 o 
  -7  11  -2      249.27      231.89     15.86 o 
  -5  11  -2     1644.82     1660.87     64.31 o 
  -3  11  -2      563.39      581.73     22.47 o 
  -1  11  -2      486.73      501.18     22.01 o 
   1  11  -2       23.12       31.94     13.65 o 
   3  11  -2     1468.55     1475.92     80.42 o 
   5  11  -2     2200.71     2024.41    102.96 o 
   7  11  -2      225.40      197.67     34.17 o 
 -14  12  -2      128.10      180.05     24.14 o 
 -12  12  -2       47.34       26.04     11.82 o 
 -10  12  -2      105.37       98.16     13.33 o 
  -8  12  -2       37.81       33.78      7.47 o 
  -6  12  -2        7.87       10.10      5.91 o 
  -4  12  -2      171.96      156.36     10.91 o 
  -2  12  -2      672.74      665.02     23.75 o 
   0  12  -2      660.99      659.73     49.24 o 
   2  12  -2      475.20      427.68     42.64 o 
   4  12  -2      587.49      503.93     50.21 o 
   6  12  -2       74.54      109.88     27.01 o 
   8  12  -2      205.44      248.74     41.40 o 
 -13  13  -2       95.64       89.26     16.61 o 
 -11  13  -2       84.48      113.67     18.00 o 
  -9  13  -2      113.94      133.90     19.13 o 
  -7  13  -2      449.11      394.86     20.40 o 
  -5  13  -2      365.58      333.13     19.50 o 
  -3  13  -2      303.33      297.36     18.79 o 
  -1  13  -2      663.20      655.31     27.21 o 
   1  13  -2      163.11      105.89     21.82 o 
   3  13  -2      406.99      329.25     40.81 o 
   5  13  -2      127.71      127.23     28.83 o 
   7  13  -2      323.19      293.54     44.35 o 
   9  13  -2        9.13       21.26     17.79 o 
 -12  14  -2      299.95      333.67     47.93 o 
 -10  14  -2       77.68       63.10     19.05 o 
  -8  14  -2       41.40       51.87     18.40 o 
  -6  14  -2      272.45      262.24     22.90 o 
  -4  14  -2       18.27       25.12      8.48 o 
  -2  14  -2     1220.83     1253.55     71.03 o 
   0  14  -2      655.72      710.57     56.13 o 
   2  14  -2      663.64      607.06     55.09 o 
   4  14  -2       30.86       40.93     18.50 o 
   6  14  -2      356.20      390.49     50.55 o 
   8  14  -2        5.14        1.64     11.91 o 
 -11  15  -2      670.56      761.37     62.53 o 
  -9  15  -2      323.38      406.60     42.14 o 
  -7  15  -2      121.28      138.74     24.22 o 
  -5  15  -2       74.93       55.56     16.84 o 
  -3  15  -2      179.69      206.94     19.65 o 
  -1  15  -2      472.99      391.06     42.10 o 
   1  15  -2      183.11      204.88     32.85 o 
   3  15  -2       81.08       94.16     23.71 o 
   5  15  -2      203.96      233.33     40.06 o 
   7  15  -2      411.33      462.22     58.54 o 
 -10  16  -2       99.12       91.79     23.06 o 
  -8  16  -2      680.19      768.01     58.47 o 
  -6  16  -2      208.34      209.55     30.58 o 
  -4  16  -2      245.35      286.08     33.91 o 
  -2  16  -2       40.54       40.23     14.31 o 
   0  16  -2      219.63      224.88     25.28 o 
   2  16  -2      160.27      205.32     35.45 o 
   4  16  -2      179.20      138.84     32.17 o 
   6  16  -2      599.85      534.55     63.53 o 
   8  16  -2       58.30       99.52     31.88 o 
  -7  17  -2      247.25      258.65     35.87 o 
  -5  17  -2      714.72      743.99     56.03 o 
  -3  17  -2      207.30      188.31     43.43 o 
  -1  17  -2      186.30      149.23     23.78 o 
   1  17  -2        8.52        5.49     28.74 o 
   3  17  -2      114.33      144.12     22.29 o 
   5  17  -2      230.37      226.42     41.62 o 
   7  17  -2       76.75      113.27     33.15 o 
  -2  18  -2      190.16      206.12     29.19 o 
   0  18  -2      106.57      103.13     20.45 o 
   2  18  -2       86.57       60.35     21.76 o 
 -19   1  -1      491.42      512.63     70.55 o 
 -17   1  -1      207.12      223.25     24.71 o 
 -15   1  -1       64.09       64.87     13.11 o 
 -13   1  -1      534.71      525.09     23.41 o 
 -11   1  -1      718.41      727.43     23.16 o 
  -9   1  -1      284.23      261.10     14.37 o 
  -7   1  -1     1096.03     1115.14     21.08 o 
  -5   1  -1    10518.14    10497.18     99.97 o 
  -3   1  -1    28523.68    29241.85    312.90 o 
  -1   1  -1    22767.24    21883.15    405.34 o 
   5   1  -1     1222.11     1091.58     37.77 o 
   7   1  -1      169.15      164.85     10.07 o 
   9   1  -1      953.08      979.15     45.07 o 
  11   1  -1      779.24      479.21    311.46 o 
 -20   2  -1       86.06      115.65     20.76 o 
 -18   2  -1      497.94      502.98     37.24 o 
 -16   2  -1      232.56      226.98     24.04 o 
 -14   2  -1      329.00      299.69     20.54 o 
 -12   2  -1      616.22      549.59     25.46 o 
 -10   2  -1      347.24      371.79     16.47 o 
  -8   2  -1     1765.26     1820.57     34.76 o 
  -6   2  -1     1396.38     1352.39     33.09 o 
  -4   2  -1      114.47      168.19     33.92 o 
  -2   2  -1    38516.07    37700.46    688.65 o 
   0   2  -1    12621.17    11396.17    224.83 o 
   2   2  -1    54860.23    53366.50    973.75 o 
   4   2  -1      689.87      706.16     36.73 o 
   6   2  -1      924.04      889.12     28.27 o 
   8   2  -1      321.86      269.90     13.76 o 
  10   2  -1      970.51      880.87     36.58 o 
  12   2  -1       81.68       81.01     15.48 o 
 -19   3  -1       47.36       33.32     12.62 o 
 -17   3  -1      777.58      793.25     45.49 o 
 -15   3  -1      562.61      519.33     28.40 o 
 -13   3  -1      333.02      301.53     25.87 o 
 -11   3  -1      371.19      360.90     17.72 o 
  -9   3  -1     2246.83     2156.54     46.13 o 
  -7   3  -1     4371.04     4457.42     75.50 o 
  -5   3  -1     1956.91     2027.18     40.57 o 
  -3   3  -1    29032.66    29092.12    392.76 o 
  -1   3  -1     4982.85     4763.62     96.74 o 
   1   3  -1    10966.37    10873.66    140.88 o 
   3   3  -1      497.52      489.88     31.18 o 
   5   3  -1     6549.51     6624.46    165.48 o 
   7   3  -1     1164.83     1131.30     35.16 o 
   9   3  -1      238.86      238.16     18.02 o 
  11   3  -1      166.31      161.96     15.88 o 
  13   3  -1      450.02      465.02     35.76 o 
 -20   4  -1       60.26       63.42     17.82 o 
 -18   4  -1      493.16      507.60     37.67 o 
 -16   4  -1     1305.16     1217.68     45.97 o 
 -14   4  -1      601.98      579.01     29.24 o 
 -12   4  -1      528.95      486.55     21.73 o 
 -10   4  -1      136.20      110.85     12.66 o 
  -8   4  -1       61.47       31.86      6.29 o 
  -6   4  -1     3338.80     3850.47     58.45 o 
  -4   4  -1     9160.64     8894.07    149.30 o 
  -2   4  -1     1208.21     1165.01     29.19 o 
   0   4  -1     3792.69     4010.13    103.69 o 
   2   4  -1     6881.48     6748.51     88.83 o 
   4   4  -1     3886.22     4057.41    107.60 o 
   6   4  -1     5879.78     5921.14    115.92 o 
   8   4  -1     3031.51     3188.75     85.16 o 
  10   4  -1     1233.12     1132.58     50.77 o 
  12   4  -1      260.46      281.27     25.44 o 
  14   4  -1     2055.38     1966.54     76.67 o 
 -19   5  -1       53.86       28.35     10.10 o 
 -17   5  -1       70.93       83.26     12.23 o 
 -15   5  -1      692.72      637.59     29.08 o 
 -13   5  -1      517.60      529.41     24.42 o 
 -11   5  -1     2617.75     2609.55     57.60 o 
  -9   5  -1     4088.15     4201.26     64.08 o 
  -7   5  -1     1231.95     1238.77     28.31 o 
  -5   5  -1     2713.25     2596.18     56.30 o 
  -3   5  -1      124.02       98.47      6.16 o 
  -1   5  -1     5273.35     5514.12     64.18 o 
   1   5  -1     3878.21     3732.14     64.54 o 
   3   5  -1    13143.99    13332.15    198.19 o 
   5   5  -1     1744.92     1682.02     33.74 o 
   7   5  -1      522.29      481.75     28.79 o 
  11   5  -1       43.15       59.45     11.38 o 
  13   5  -1     4116.55     3923.65    112.58 o 
 -18   6  -1      580.43      620.41     31.87 o 
 -16   6  -1      317.11      305.29     21.21 o 
 -14   6  -1      460.76      464.91     29.95 o 
 -12   6  -1      740.49      716.56     30.20 o 
 -10   6  -1     1833.74     1863.51     46.26 o 
  -8   6  -1     2334.67     2469.44     53.00 o 
  -6   6  -1      698.66      791.41     34.85 o 
  -4   6  -1      156.79      198.55      8.70 o 
  -2   6  -1      106.80       89.24      6.96 o 
   0   6  -1      125.29      122.55      7.83 o 
   2   6  -1     2388.70     2583.14     86.67 o 
   4   6  -1     3961.97     4196.32     78.18 o 
   6   6  -1     4659.99     5062.88     72.63 o 
   8   6  -1     1090.93     1007.62     65.84 o 
  12   6  -1      672.77      698.91     37.51 o 
 -19   7  -1      190.41      178.10     34.60 o 
 -17   7  -1      319.93      319.27     22.53 o 
 -15   7  -1     1100.90     1105.24     40.56 o 
 -13   7  -1      465.20      421.79     24.55 o 
 -11   7  -1       45.41       51.33     11.63 o 
  -9   7  -1      266.28      263.76     20.85 o 
  -7   7  -1      803.02      862.22     29.56 o 
  -5   7  -1     2721.83     2538.67     46.70 o 
  -3   7  -1      366.71      458.34     15.18 o 
  -1   7  -1      350.49      335.94     12.55 o 
   1   7  -1      763.97      730.46     25.45 o 
   3   7  -1     8489.23     8726.02    216.86 o 
   5   7  -1     1560.80     1627.73     40.29 o 
   7   7  -1     1293.57     1334.54     43.07 o 
   9   7  -1     3753.94     3919.62     86.77 o 
  11   7  -1     1597.47     1650.53     58.37 o 
  13   7  -1     1220.65     1153.43     46.57 o 
 -18   8  -1       47.03       30.31     10.58 o 
 -16   8  -1       41.55       54.08     12.32 o 
 -14   8  -1      543.82      504.41     34.73 o 
 -12   8  -1      461.90      401.83     29.11 o 
 -10   8  -1      644.59      671.20     35.01 o 
  -8   8  -1      439.39      478.66     27.64 o 
  -6   8  -1     1402.98     1395.05     32.17 o 
  -4   8  -1      779.69      852.19     27.75 o 
  -2   8  -1       43.50       32.25     13.15 o 
   0   8  -1      353.68      324.59     14.98 o 
   2   8  -1       37.49       34.76     19.10 o 
   4   8  -1     1891.00     1710.15     81.03 o 
   6   8  -1       40.77       32.54     11.87 o 
   8   8  -1      419.74      443.15     48.32 o 
  10   8  -1      187.26      149.59     16.86 o 
  12   8  -1     2171.06     2142.13     70.26 o 
 -17   9  -1      292.98      261.29     24.79 o 
 -15   9  -1      171.02      145.78     19.49 o 
 -13   9  -1      133.03      141.93     19.16 o 
 -11   9  -1       47.52       32.40     10.32 o 
  -9   9  -1      201.46      168.14     18.71 o 
  -7   9  -1       61.69       72.61      8.25 o 
  -5   9  -1       99.34       97.11      9.18 o 
  -3   9  -1     1257.37     1144.67     27.11 o 
  -1   9  -1      127.17      133.16      9.29 o 
   1   9  -1      545.17      549.89     22.02 o 
   3   9  -1      635.48      749.40     51.91 o 
   5   9  -1      918.99      294.90    418.73 o 
   7   9  -1     2484.70     2406.73    115.22 o 
   9   9  -1     2334.09     2438.62    124.50 o 
 -16  10  -1       17.55       24.53     11.21 o 
 -14  10  -1      131.14      136.82     20.17 o 
 -12  10  -1      335.30      346.62     28.48 o 
 -10  10  -1      707.19      749.05     39.58 o 
  -8  10  -1     1418.00     1517.47     45.62 o 
  -6  10  -1      463.14      485.50     19.80 o 
  -4  10  -1       49.34       50.90      5.60 o 
  -2  10  -1     1803.21     1768.11     33.52 o 
   0  10  -1     1088.24     1082.99     37.22 o 
   2  10  -1     1056.71     1023.65     37.98 o 
   4  10  -1      371.73      492.09     46.47 o 
   6  10  -1     1032.83     1111.37     75.01 o 
   8  10  -1       14.25        0.13     13.95 o 
  10  10  -1       46.58       27.45     20.59 o 
 -15  11  -1      158.29      206.50     25.40 o 
 -13  11  -1      342.94      342.97     30.47 o 
 -11  11  -1      285.93      309.92     27.45 o 
  -9  11  -1      428.02      424.46     23.50 o 
  -7  11  -1      221.44      197.11     15.79 o 
  -5  11  -1      640.03      601.66     17.84 o 
  -3  11  -1      236.31      236.08     12.20 o 
  -1  11  -1       54.43       59.64      7.98 o 
   1  11  -1     1374.46     1345.91     44.83 o 
   3  11  -1      943.02      913.78     63.31 o 
   5  11  -1      896.79      900.21     67.70 o 
   7  11  -1     1559.36     1405.14     59.94 o 
   9  11  -1     1049.80      936.80     79.95 o 
 -14  12  -1       73.21       84.18     18.19 o 
 -12  12  -1      229.53      298.79     22.10 o 
 -10  12  -1      247.99      283.86     20.43 o 
  -8  12  -1      618.10      541.46     35.79 o 
  -6  12  -1      368.26      371.14     18.29 o 
  -4  12  -1     1659.01     1574.28     35.93 o 
  -2  12  -1      273.12      245.64     15.99 o 
   0  12  -1      745.62      744.28     33.18 o 
   2  12  -1     1422.63     1357.57     79.15 o 
   4  12  -1     1835.74     1714.78     95.12 o 
   6  12  -1     1612.14     1620.81     98.70 o 
   8  12  -1      834.87      654.37     66.12 o 
  10  12  -1      352.80      307.55     49.99 o 
 -13  13  -1        6.92       13.02     15.18 o 
 -11  13  -1      460.15      457.48     34.95 o 
  -9  13  -1      168.44      152.24     15.29 o 
  -7  13  -1      811.77      823.44     28.72 o 
  -5  13  -1     1128.51     1148.36     41.61 o 
  -3  13  -1      636.03      618.26     25.01 o 
  -1  13  -1     1010.66     1031.98     40.65 o 
   1  13  -1      661.72      636.56     32.19 o 
   3  13  -1      192.39      200.24     32.53 o 
   5  13  -1      879.88      943.77     74.81 o 
   7  13  -1       69.96      102.83     28.08 o 
   9  13  -1      493.24      513.51     61.74 o 
  11  13  -1       14.48       -6.59     16.05 o 
 -12  14  -1      737.50      838.10     49.92 o 
 -10  14  -1      331.11      343.34     31.14 o 
  -8  14  -1      287.10      315.41     18.80 o 
  -6  14  -1       55.14       62.14      9.23 o 
  -4  14  -1       53.90       54.72     10.24 o 
  -2  14  -1     1956.60     2094.84     49.33 o 
   0  14  -1     2313.52     2245.06     75.14 o 
   2  14  -1      342.38      330.01     42.42 o 
   4  14  -1      120.25       88.26     25.60 o 
   6  14  -1      511.57      382.61     51.30 o 
   8  14  -1       98.51      107.84     30.52 o 
  10  14  -1      135.54       98.35     32.67 o 
 -11  15  -1      136.01      131.14     21.56 o 
  -9  15  -1       27.76       42.21     16.41 o 
  -7  15  -1        7.14        9.33     12.60 o 
  -5  15  -1       60.24       71.14     13.34 o 
  -3  15  -1      836.71      696.17     36.19 o 
  -1  15  -1       57.22       64.89     12.20 o 
   1  15  -1       67.06       57.57     14.51 o 
   3  15  -1        2.33      -16.05     16.05 o 
   5  15  -1      169.19      192.72     23.81 o 
   7  15  -1      147.72      192.78     39.35 o 
   9  15  -1       60.23       37.51     21.93 o 
 -10  16  -1       98.86      152.63     29.35 o 
  -8  16  -1      153.84      187.89     29.44 o 
  -6  16  -1      121.74      111.69     22.41 o 
  -4  16  -1      148.21      136.26     17.35 o 
  -2  16  -1      359.56      379.84     27.82 o 
   0  16  -1      163.05      149.14     17.62 o 
   2  16  -1        1.93       -1.87      8.46 o 
   4  16  -1       57.69       80.74     16.40 o 
   6  16  -1       62.20       54.41     23.14 o 
   8  16  -1       68.02       61.64     26.48 o 
  10  16  -1        1.99       27.86     27.79 o 
  -7  17  -1      194.66      170.15     28.81 o 
  -5  17  -1       53.01       18.97     21.83 o 
  -3  17  -1      134.35      131.72     23.79 o 
  -1  17  -1      118.80      120.40     16.80 o 
   1  17  -1      138.48      154.11     18.65 o 
   3  17  -1       16.26       51.00     14.79 o 
   5  17  -1      265.43      234.97     43.17 o 
   7  17  -1       69.09       57.86     27.20 o 
  -4  18  -1       94.43       89.45     23.55 o 
  -2  18  -1      308.11      328.81     35.58 o 
   0  18  -1       26.70       33.76     18.74 o 
   2  18  -1       47.74       36.31     10.54 o 
   4  18  -1      290.37      376.82     53.37 o 
 -20   0   0       38.35       54.23     28.48 o 
 -18   0   0     2197.64     2404.03    141.56 o 
 -16   0   0        2.07       37.43     19.14 o 
 -14   0   0      304.73      339.33     32.74 o 
 -12   0   0     1810.04     1981.63    157.53 o 
 -10   0   0     2272.64     2378.53     73.25 o 
  -8   0   0      220.31      228.28     16.32 o 
  -6   0   0     1505.41     1503.22     34.66 o 
  -4   0   0     8827.10     8407.55    126.23 o 
  -2   0   0     4320.99     4419.77     65.76 o 
   2   0   0     4233.74     4278.33     96.34 o 
   4   0   0     8797.41     8149.03    166.74 o 
   6   0   0     1565.24     1567.97     41.82 o 
   8   0   0      236.61      242.76     17.34 o 
 -19   1   0      192.34      241.43     33.45 o 
 -17   1   0     1916.89     2008.06     73.34 o 
 -15   1   0       14.95       10.60      9.37 o 
 -13   1   0      355.36      360.33     25.95 o 
 -11   1   0     1402.70     1413.36     37.11 o 
  -9   1   0     3079.09     3154.58     57.04 o 
  -7   1   0      967.10      938.26     23.14 o 
  -5   1   0      313.20      306.57     13.76 o 
  -3   1   0    22835.32    23867.02    259.71 o 
   3   1   0    22665.33    23171.82    251.70 o 
   5   1   0      287.47      279.30     10.55 o 
   7   1   0      960.29      931.05     27.42 o 
   9   1   0     3113.53     3074.25     63.88 o 
 -20   2   0      423.87      472.89     45.81 o 
 -18   2   0        2.01       -0.54      8.74 o 
 -16   2   0     1011.73      972.28     48.54 o 
 -14   2   0       19.89       22.31      8.65 o 
 -12   2   0      443.43      357.02     20.79 o 
 -10   2   0     1455.21     1478.43     44.49 o 
  -8   2   0     2259.12     2139.88     46.11 o 
  -6   2   0      931.91      960.46     28.05 o 
  -4   2   0    14753.34    14754.32    173.43 o 
  -2   2   0     2255.76     2313.77     62.33 o 
   0   2   0      149.21      127.05      6.08 o 
   2   2   0     2258.30     2406.09    171.32 o 
   4   2   0    14872.97    14465.67    329.18 o 
   6   2   0      950.54      999.79     25.69 o 
   8   2   0     2285.94     2238.95     47.34 o 
  10   2   0     1428.74     1403.08     46.98 o 
 -19   3   0      512.60      525.30     39.79 o 
 -17   3   0      130.19      110.98     18.10 o 
 -15   3   0      210.99      187.60     20.96 o 
 -13   3   0      188.87      169.14     15.45 o 
 -11   3   0       23.33       29.69      7.17 o 
  -9   3   0     1451.78     1633.19     45.81 o 
  -7   3   0      586.74      614.33     24.76 o 
  -5   3   0     8044.54     8577.45    100.49 o 
  -3   3   0    17523.38    17998.87    178.77 o 
  -1   3   0      538.62      480.37     11.16 o 
   1   3   0      545.95      499.01     16.44 o 
   3   3   0    17444.81    17648.97    196.85 o 
   5   3   0     8005.89     8361.18    138.94 o 
   7   3   0      587.93      593.69     22.08 o 
   9   3   0     1439.84     1534.19     38.49 o 
 -20   4   0      124.51      156.25     21.02 o 
 -18   4   0      247.91      232.72     25.86 o 
 -16   4   0      523.25      519.08     35.73 o 
 -14   4   0        9.84        1.53      7.29 o 
 -12   4   0      239.92      302.00     20.34 o 
 -10   4   0       11.28       11.79      6.47 o 
  -8   4   0      660.83      650.86     23.67 o 
  -6   4   0    16207.30    17066.80    163.49 o 
  -4   4   0      388.15      440.39     29.92 o 
  -2   4   0     4121.64     3591.13     38.23 o 
   0   4   0       14.96       36.78      3.60 o 
   2   4   0     4124.26     3716.31     68.66 o 
   4   4   0      388.50      347.86     16.13 o 
   6   4   0    16202.33    16883.47    256.04 o 
   8   4   0      661.18      621.47     19.49 o 
  10   4   0       10.89       10.82      4.22 o 
 -19   5   0      151.56      201.66     21.53 o 
 -17   5   0       55.34       58.61     11.87 o 
 -15   5   0       15.96       17.62      7.27 o 
 -13   5   0       38.58       61.81      9.69 o 
 -11   5   0      341.59      352.22     20.53 o 
  -9   5   0      420.61      457.21     19.09 o 
  -7   5   0     4496.45     4739.47     65.00 o 
  -5   5   0     3990.54     4353.13     65.44 o 
  -3   5   0     3506.44     3669.48     73.18 o 
  -1   5   0     6078.45     6078.68     58.03 o 
   1   5   0     6068.18     6153.32     86.34 o 
   3   5   0     3525.11     3655.49     66.73 o 
   5   5   0     3966.28     4235.90     64.81 o 
   7   5   0     4492.84     4614.11     71.61 o 
   9   5   0      419.74      434.86     17.57 o 
  11   5   0      350.35      364.01     21.36 o 
 -18   6   0      322.63      346.92     30.33 o 
 -16   6   0      923.86      938.28     37.31 o 
 -14   6   0     1650.04     1757.54     48.25 o 
 -12   6   0     1140.70     1093.91     38.49 o 
 -10   6   0     2935.73     2928.98     61.36 o 
  -8   6   0     1688.37     1682.27     42.67 o 
  -6   6   0      319.81      337.37     17.02 o 
  -4   6   0     1989.34     2042.95     36.31 o 
  -2   6   0     2891.49     2809.11     38.89 o 
   0   6   0     3476.95     3193.51     47.54 o 
   2   6   0     2851.10     2680.49     50.60 o 
   4   6   0     2019.69     2053.89     45.82 o 
   6   6   0      302.71      312.76     21.96 o 
   8   6   0     1721.77     1744.42     37.66 o 
  10   6   0     2952.84     2851.85     42.82 o 
  12   6   0     1159.57     1001.29     33.91 o 
  14   6   0     1632.42     1425.72     42.44 o 
 -19   7   0      200.87      186.48     25.66 o 
 -17   7   0      459.35      462.11     26.98 o 
 -15   7   0      410.15      368.98     22.93 o 
 -13   7   0      374.99      302.50     26.07 o 
 -11   7   0      283.49      347.94     26.23 o 
  -9   7   0     1610.50     1709.76     54.62 o 
  -7   7   0     1141.94     1213.12     35.41 o 
  -5   7   0     1219.67     1232.23     32.86 o 
  -3   7   0       19.83       41.38      4.23 o 
  -1   7   0     4041.93     3926.11     45.95 o 
   1   7   0     4022.26     3967.15     60.28 o 
   3   7   0       19.55       40.77      6.74 o 
   5   7   0     1251.74     1243.80     41.42 o 
   7   7   0     1150.19     1185.94     46.73 o 
   9   7   0     1577.16      468.48    792.72 o 
 -18   8   0      488.39      565.31     42.83 o 
 -16   8   0      297.37      287.91     25.04 o 
 -14   8   0      333.93      300.31     27.50 o 
 -12   8   0      685.00      622.05     36.50 o 
 -10   8   0     1619.11     1703.92     57.42 o 
  -8   8   0     1329.41     1406.07     50.89 o 
  -6   8   0     1745.02     1802.01     45.68 o 
  -4   8   0     2121.20     2038.34     38.01 o 
  -2   8   0      485.65      483.90     15.18 o 
   0   8   0     1516.39     1568.81     59.33 o 
   2   8   0      458.54      479.21     24.25 o 
   4   8   0     2080.88     2129.81     93.53 o 
   6   8   0     1762.82     1752.01     57.72 o 
   8   8   0     1344.54     1224.16     58.98 o 
  10   8   0     1578.42     1459.97     95.15 o 
 -17   9   0      185.11      138.20     18.66 o 
 -15   9   0      595.87      606.76     40.79 o 
 -13   9   0     1151.70     1159.97     53.04 o 
 -11   9   0     1569.42     1539.13     65.16 o 
  -9   9   0     2637.67     2723.94     74.44 o 
  -7   9   0     1812.67     1769.35     46.32 o 
  -5   9   0       77.09      105.03      8.87 o 
  -3   9   0     2987.05     2822.33     38.69 o 
  -1   9   0      651.67      611.77     22.48 o 
   1   9   0      638.97      640.50     37.29 o 
   3   9   0     2972.38     2810.97     72.01 o 
   5   9   0       78.46      107.69     15.33 o 
   7   9   0     1843.85     1690.92     60.26 o 
   9   9   0     2640.42     2467.83    218.79 o 
  11   9   0     1556.81     1436.53    100.51 o 
 -16  10   0      426.72      418.88     35.42 o 
 -14  10   0       80.71       83.87     16.66 o 
 -12  10   0       57.18       36.10     14.95 o 
 -10  10   0       33.38      139.55     17.99 o 
  -8  10   0      117.68      103.57     11.83 o 
  -6  10   0      463.33      455.31     19.43 o 
  -4  10   0      140.93      162.97      9.08 o 
  -2  10   0     1482.65     1420.98     28.21 o 
   0  10   0       99.01       88.63      9.94 o 
   2  10   0     1499.91     1518.07     50.61 o 
   4  10   0      132.20      229.10     31.47 o 
   6  10   0      482.50      104.99    226.79 o 
   8  10   0      123.82      121.34     17.16 o 
  10  10   0       31.43       69.14     18.88 o 
  12  10   0       54.46       73.98     27.32 o 
 -15  11   0      405.34      415.72     35.40 o 
 -13  11   0       70.36       64.76     16.35 o 
 -11  11   0      160.30      193.37     22.60 o 
  -9  11   0     1188.66     1180.40     40.72 o 
  -7  11   0     1130.63     1081.64     37.02 o 
  -5  11   0      272.78      264.41     13.50 o 
  -3  11   0      935.77      895.78     23.17 o 
  -1  11   0      668.28      634.07     21.34 o 
   1  11   0      682.05      659.71     27.60 o 
   3  11   0      935.18      938.61     42.75 o 
   5  11   0      264.44      173.63     84.53 o 
   7  11   0     1128.69     1031.23     77.88 o 
   9  11   0     1176.96     1235.88     43.49 o 
  11  11   0      157.44      235.86     44.52 o 
 -14  12   0      199.71      236.78     27.82 o 
 -12  12   0      108.19      124.62     15.24 o 
 -10  12   0       52.39       36.03      8.94 o 
  -8  12   0      190.43      173.35     15.98 o 
  -6  12   0      163.60      168.48     15.17 o 
  -4  12   0     1266.89     1194.95     29.71 o 
  -2  12   0      838.90      869.70     29.66 o 
   0  12   0      392.75      401.98     22.37 o 
   2  12   0      837.18      842.03     40.68 o 
   4  12   0     1269.54     1272.41     53.00 o 
   6  12   0      164.98      162.33     18.52 o 
   8  12   0      192.41      222.41     19.87 o 
  10  12   0       53.15       36.01     22.55 o 
  12  12   0      106.69      154.57     39.31 o 
 -13  13   0      208.02      180.09     23.22 o 
 -11  13   0      207.67      192.92     18.38 o 
  -9  13   0       80.47       63.36     10.87 o 
  -7  13   0       80.93       76.57     14.66 o 
  -5  13   0      687.01      642.54     27.54 o 
  -3  13   0     1215.08     1249.41     37.92 o 
  -1  13   0      800.21      775.57     28.90 o 
   1  13   0      807.86      831.22     33.97 o 
   3  13   0     1219.34     1256.55     42.79 o 
   5  13   0      687.52      633.46     37.90 o 
   7  13   0       81.79       74.61     13.22 o 
   9  13   0       78.20      107.02     31.20 o 
  11  13   0      206.90      199.85     43.53 o 
 -12  14   0      407.29      443.36     36.48 o 
 -10  14   0      408.55      461.21     28.26 o 
  -8  14   0      372.21      453.39     23.25 o 
  -6  14   0      145.87      135.13     13.65 o 
  -4  14   0      243.79      248.54     17.49 o 
  -2  14   0       98.29      104.64     11.70 o 
   0  14   0     1177.44     1205.97     41.99 o 
   2  14   0       95.77       82.70     12.58 o 
   4  14   0      251.75      222.63     24.20 o 
   6  14   0      142.65      135.59     18.88 o 
   8  14   0      372.01      433.60     58.09 o 
  10  14   0      399.13      370.53     56.13 o 
  12  14   0      413.71      431.22     65.37 o 
 -11  15   0       32.00        6.21     10.56 o 
  -9  15   0       47.00       64.02     15.25 o 
  -7  15   0      318.65      310.54     21.13 o 
  -5  15   0       92.28      101.39     12.23 o 
  -3  15   0      697.65      670.98     45.46 o 
  -1  15   0      831.66      844.91     32.31 o 
   1  15   0      831.96      838.55     31.82 o 
   3  15   0      692.78      745.10     45.71 o 
   5  15   0       94.13       76.92     14.73 o 
   7  15   0      324.55      357.52     53.58 o 
   9  15   0       46.04       67.58     27.95 o 
  11  15   0       32.22       66.65     31.64 o 
 -10  16   0      102.81      116.44     24.81 o 
  -8  16   0      709.24      892.07     61.88 o 
  -6  16   0       66.84       66.47     13.19 o 
  -4  16   0       13.57        7.15     12.50 o 
  -2  16   0      245.84      272.51     24.02 o 
   0  16   0      169.19      161.92     18.52 o 
   2  16   0      241.68      240.97     21.55 o 
   4  16   0       11.39       28.16     11.11 o 
   6  16   0       64.51      138.67     35.21 o 
   8  16   0      699.46      710.98     78.70 o 
  10  16   0      102.26       59.42     30.44 o 
  -7  17   0      351.97      431.62     62.53 o 
  -5  17   0      372.91      424.37     41.48 o 
  -3  17   0      339.94      373.46     28.84 o 
  -1  17   0       69.66       72.72     13.84 o 
   1  17   0       72.77       56.98     11.77 o 
   3  17   0      349.77      360.47     34.40 o 
   5  17   0      385.90      401.73     57.35 o 
   7  17   0      351.56      373.67     56.92 o 
  -4  18   0      152.89      170.38     27.99 o 
  -2  18   0       23.08       23.37     13.48 o 
   0  18   0       69.26       60.54     16.04 o 
   2  18   0       22.18        9.88      8.33 o 
   4  18   0      149.73      210.80     43.64 o 
 -19   1   1      456.11      388.34     41.88 o 
 -17   1   1       24.08       20.41     13.35 o 
 -15   1   1       63.37       67.25     13.89 o 
 -13   1   1      301.92      307.52     26.31 o 
 -11   1   1      778.59      764.31     42.23 o 
  -9   1   1      939.89      979.32     41.73 o 
  -7   1   1      164.38      171.44     13.27 o 
  -5   1   1     1222.11     1175.30     30.41 o 
  -3   1   1     2144.88     2541.15     51.99 o 
  -1   1   1     4574.46     4346.22     66.26 o 
   1   1   1    22742.18    22368.98    288.76 o 
   3   1   1    28424.22    28734.43    311.05 o 
   5   1   1    10488.72    10464.30    116.10 o 
   7   1   1     1108.87     1114.33     33.28 o 
   9   1   1      290.96      104.51    130.85 o 
 -20   2   1      144.90      108.73     24.42 o 
 -18   2   1       94.07      106.06     18.62 o 
 -16   2   1      550.61      518.10     35.77 o 
 -14   2   1      398.41      397.45     28.79 o 
 -12   2   1       83.73       89.03     13.54 o 
 -10   2   1      965.01      950.71     45.06 o 
  -8   2   1      324.39      308.38     16.16 o 
  -6   2   1      928.84      925.44     28.78 o 
  -4   2   1      716.67      785.27     23.01 o 
  -2   2   1    55116.32    54302.91    568.49 o 
   0   2   1    12497.30    11594.20    113.96 o 
   2   2   1    38689.25    38310.01    488.52 o 
   4   2   1      120.07      127.00      8.75 o 
   6   2   1     1430.21     1310.60     34.81 o 
   8   2   1     1774.23     1855.22     53.64 o 
  12   2   1      609.54      641.97     52.37 o 
 -19   3   1      560.68      544.52     40.30 o 
 -17   3   1      347.05      337.76     30.03 o 
 -15   3   1     1550.81     1552.77     59.85 o 
 -13   3   1      455.57      458.04     29.36 o 
 -11   3   1      176.73      159.15     19.79 o 
  -9   3   1      229.62      226.71     16.93 o 
  -7   3   1     1163.77     1262.50     37.01 o 
  -5   3   1     6447.16     6750.77     85.65 o 
  -3   3   1      466.43      502.18     19.23 o 
  -1   3   1    10812.23    10587.25     88.17 o 
   1   3   1     4912.40     4713.66     59.31 o 
   3   3   1    29041.85    28994.04    273.50 o 
   5   3   1     1955.42     1977.50     41.84 o 
   7   3   1     4361.64     4453.14     79.19 o 
   9   3   1     2217.17     2252.48     73.21 o 
 -20   4   1       41.78       74.92     14.74 o 
 -18   4   1      179.26      187.98     23.78 o 
 -16   4   1      325.02      302.09     27.51 o 
 -14   4   1     2070.25     2018.89     66.75 o 
 -12   4   1      260.94      243.45     18.40 o 
 -10   4   1     1213.45     1167.65     36.51 o 
  -8   4   1     3051.05     3282.46     70.17 o 
  -6   4   1     5923.56     6084.12     84.00 o 
  -4   4   1     3922.08     4173.09     87.50 o 
  -2   4   1     6900.67     6909.15     77.73 o 
   0   4   1     3755.91     4094.98     41.95 o 
   2   4   1     1202.18     1197.08     27.90 o 
   4   4   1     9124.64     8803.40    114.50 o 
   6   4   1     3359.46     3727.24     77.18 o 
   8   4   1       69.74       48.59      8.29 o 
  10   4   1      149.92      110.99     24.87 o 
 -19   5   1      136.73      156.41     19.62 o 
 -17   5   1      675.91      609.45     44.01 o 
 -15   5   1      601.48      655.19     38.29 o 
 -13   5   1     4091.67     3990.08     73.68 o 
 -11   5   1       36.11       41.30      8.60 o 
  -9   5   1      761.36      790.18     29.06 o 
  -7   5   1      543.11      507.99     25.41 o 
  -5   5   1     1693.41     1657.62     32.26 o 
  -3   5   1    13221.93    13330.58    177.21 o 
  -1   5   1     3888.27     3631.51     34.76 o 
   1   5   1     5271.56     5589.43     60.49 o 
   3   5   1      138.76      123.96      6.42 o 
   5   5   1     2687.78     2600.35     85.99 o 
   7   5   1     1229.18     1211.50     37.14 o 
   9   5   1     4122.37     4177.77    156.51 o 
  11   5   1     2629.61     1957.96    848.18 o 
 -18   6   1      122.90      140.18     18.57 o 
 -16   6   1      258.43      309.10     28.10 o 
 -14   6   1      789.09      819.69     32.81 o 
 -12   6   1      652.69      642.20     30.11 o 
 -10   6   1      556.05      540.19     32.32 o 
  -8   6   1     1079.94     1006.37     32.53 o 
  -6   6   1     4684.16     5052.55     67.35 o 
  -4   6   1     3896.22     4119.94     55.98 o 
  -2   6   1     2432.67     2654.59     30.33 o 
   0   6   1      129.77      134.65      6.93 o 
   2   6   1      115.36      108.14      7.78 o 
   4   6   1      144.76      176.72      8.34 o 
   6   6   1      717.76      792.34     19.56 o 
   8   6   1     2336.40     2444.12    113.38 o 
  10   6   1     1798.37     1733.86    136.61 o 
 -19   7   1      218.27      219.21     22.77 o 
 -17   7   1      130.31      141.52     17.87 o 
 -15   7   1      601.42      632.95     40.45 o 
 -13   7   1     1237.13     1151.42     50.86 o 
 -11   7   1     1614.22     1651.53     57.55 o 
  -9   7   1     3786.85     4111.00     76.51 o 
  -7   7   1     1287.30     1369.29     33.92 o 
  -5   7   1     1581.78     1654.50     35.54 o 
  -3   7   1     8430.99     8571.12     85.73 o 
  -1   7   1      759.33      703.51     14.20 o 
   1   7   1      341.35      348.11     15.19 o 
   3   7   1      355.65      448.78     16.73 o 
   5   7   1     2745.75     2643.09     51.43 o 
   7   7   1      813.52      857.11     37.53 o 
   9   7   1      268.80      292.92     23.85 o 
  11   7   1       41.88        3.30     11.95 o 
 -18   8   1        2.77       -6.80     10.08 o 
 -16   8   1       17.34       -0.90      9.79 o 
 -14   8   1        5.90       -9.63      9.63 o 
 -12   8   1     2166.60     2107.89     69.38 o 
 -10   8   1      185.56      179.49     19.69 o 
  -8   8   1      417.69      462.13     23.09 o 
  -6   8   1       40.60       56.09      7.50 o 
  -4   8   1     1892.37     1890.68     35.87 o 
  -2   8   1       37.81       22.15      4.73 o 
   0   8   1      352.38      341.27     13.24 o 
   2   8   1       43.36       39.92      9.01 o 
   4   8   1      779.91      823.20     27.23 o 
   6   8   1     1405.30     1483.16     47.93 o 
   8   8   1      438.73      425.21     27.92 o 
  10   8   1      645.43      311.11    336.24 o 
  12   8   1      459.62      444.46     56.79 o 
 -17   9   1       65.10       52.89     14.54 o 
 -15   9   1       91.17       92.65     17.12 o 
 -13   9   1        7.37       20.36     10.53 o 
 -11   9   1       15.84        0.13      8.63 o 
  -9   9   1     2339.06     2274.56     67.92 o 
  -7   9   1     2485.04     2410.67     71.66 o 
  -5   9   1      910.39      893.67     25.44 o 
  -3   9   1      640.94      675.49     17.50 o 
  -1   9   1      547.01      555.18     16.77 o 
   1   9   1      123.39      139.92      9.30 o 
   3   9   1     1254.80     1187.96     35.59 o 
   5   9   1       98.61      103.97      8.74 o 
   7   9   1       64.45       79.10      8.49 o 
   9   9   1      206.62      172.36     19.16 o 
  11   9   1       45.83       25.81     19.40 o 
  13   9   1      129.93      214.17     42.91 o 
 -16  10   1      225.48      208.48     22.29 o 
 -14  10   1      233.14      206.90     24.63 o 
 -12  10   1      197.78      139.31     19.61 o 
 -10  10   1       51.30       42.47     11.48 o 
  -8  10   1       11.68       11.82      6.86 o 
  -6  10   1     1014.06     1038.40     30.03 o 
  -4  10   1      357.05      407.49     20.18 o 
  -2  10   1     1084.23     1070.65     24.39 o 
   0  10   1     1080.30     1069.19     32.16 o 
   2  10   1     1805.78     1827.28     47.79 o 
   4  10   1       45.73       47.03      8.29 o 
   6  10   1      448.57      480.69     21.73 o 
   8  10   1     1438.70     1445.55     36.14 o 
  10  10   1      706.28      273.90    322.60 o 
  12  10   1      329.69      295.97     48.63 o 
 -15  11   1       38.36       42.59     13.59 o 
 -13  11   1      618.57      649.73     42.46 o 
 -11  11   1      123.51      143.06     19.71 o 
  -9  11   1     1061.71     1057.75     39.49 o 
  -7  11   1     1574.80     1521.57     47.05 o 
  -5  11   1      906.97      878.06     25.10 o 
  -3  11   1      952.49      879.98     23.13 o 
  -1  11   1     1387.29     1334.67     40.51 o 
   1  11   1       62.06       51.52      9.21 o 
   3  11   1      240.74      239.84     17.44 o 
   5  11   1      620.29      588.36     25.72 o 
   7  11   1      231.62      215.30     14.90 o 
   9  11   1      442.36      103.63    273.67 o 
  11  11   1      278.73      287.81     48.32 o 
  13  11   1      337.41      354.19     55.90 o 
 -14  12   1      260.82      304.90     30.82 o 
 -12  12   1       14.18       26.56     10.71 o 
 -10  12   1      364.85      405.75     25.71 o 
  -8  12   1      849.22      811.97     35.53 o 
  -6  12   1     1591.05     1598.04     54.02 o 
  -4  12   1     1806.01     1753.64     66.11 o 
  -2  12   1     1388.80     1392.91     39.26 o 
   0  12   1      738.23      666.65     26.02 o 
   2  12   1      286.43      310.24     20.88 o 
   4  12   1     1657.87     1671.80     49.54 o 
   6  12   1      358.59      382.71     33.33 o 
   8  12   1      616.54      629.20     31.23 o 
  10  12   1      240.94      219.66     43.28 o 
  12  12   1      230.36      312.97     53.02 o 
 -13  13   1       36.83       46.46     10.51 o 
 -11  13   1       13.97        5.78      7.63 o 
  -9  13   1      497.12      527.73     29.52 o 
  -7  13   1       69.67       76.59     10.09 o 
  -5  13   1      892.47      898.97     33.92 o 
  -3  13   1      184.36      188.68     15.20 o 
  -1  13   1      678.82      663.49     27.39 o 
   1  13   1     1021.37     1018.11     33.56 o 
   3  13   1      626.51      631.01     30.92 o 
   5  13   1     1156.14     1177.42     52.24 o 
   7  13   1      810.55      827.06     40.83 o 
   9  13   1      169.31      144.21     36.42 o 
  11  13   1      447.16      528.35     68.32 o 
  13  13   1        7.96       11.58     21.13 o 
 -12  14   1      322.03      367.09     33.72 o 
 -10  14   1      133.46      121.48     15.87 o 
  -8  14   1       92.62       86.30     11.34 o 
  -6  14   1      513.37      498.88     33.85 o 
  -4  14   1      119.52      103.18     12.39 o 
  -2  14   1      336.27      384.26     22.10 o 
   0  14   1     2333.50     2255.07     54.22 o 
   2  14   1     1931.73     1983.70     50.43 o 
   4  14   1       54.54       55.63     10.48 o 
   6  14   1       59.74       74.68     14.32 o 
   8  14   1      290.47      264.38     45.91 o 
  10  14   1      327.08      384.44     59.01 o 
  12  14   1      746.62      880.50     92.49 o 
 -11  15   1       78.03       73.43     15.59 o 
  -9  15   1       59.54       58.80     10.27 o 
  -7  15   1      148.83      172.39     16.70 o 
  -5  15   1      170.04      175.02     16.16 o 
  -3  15   1        2.84       -3.72      5.72 o 
  -1  15   1       64.96       76.05     11.00 o 
   1  15   1       56.88       41.91      7.91 o 
   3  15   1      823.93      802.34     31.37 o 
   5  15   1       61.39       33.23     16.51 o 
   7  15   1        8.25       22.34     15.56 o 
   9  15   1       25.79       18.58     22.20 o 
  11  15   1      139.88      146.00     39.85 o 
 -10  16   1        1.82       -4.81      9.97 o 
  -8  16   1       69.15       45.11     12.70 o 
  -6  16   1       61.30       31.06     12.85 o 
  -4  16   1       58.17       86.12     14.66 o 
  -2  16   1        2.08        3.94      5.82 o 
   0  16   1      164.21      154.36     14.93 o 
   2  16   1      361.40      383.93     22.48 o 
   4  16   1      149.03      154.31     30.41 o 
   6  16   1      122.22      120.85     32.24 o 
   8  16   1      153.82      225.68     47.01 o 
  10  16   1       99.11       32.18     24.42 o 
  -7  17   1       70.68      109.77     23.53 o 
  -5  17   1      264.25      256.44     24.80 o 
  -3  17   1       15.68       16.24      9.03 o 
  -1  17   1      140.74      180.76     20.28 o 
   1  17   1      120.03      104.49     19.26 o 
   3  17   1      135.25      119.14     21.72 o 
   5  17   1       53.56       42.74     23.12 o 
   7  17   1      197.37      237.97     47.98 o 
  -4  18   1      283.89      333.42     36.87 o 
  -2  18   1       47.97       32.57     12.30 o 
   0  18   1       28.73       23.94     12.19 o 
   2  18   1      308.35      343.98     51.99 o 
   4  18   1       94.88       66.94     25.25 o 
 -20   0   2      148.50      145.77     39.23 o 
 -18   0   2      160.60      123.72     34.32 o 
 -16   0   2     2752.55     2553.51    140.54 o 
 -14   0   2     3566.97     3382.77    153.98 o 
 -12   0   2     1492.34     1457.38     89.66 o 
 -10   0   2     2344.20     2367.82    108.09 o 
  -8   0   2     1697.74     1974.20     89.12 o 
  -6   0   2     1392.41     1587.56     70.77 o 
  -4   0   2     6106.18     6765.26    165.12 o 
  -2   0   2     5224.40     6016.26    137.18 o 
   0   0   2    73509.43    71425.69   1285.61 o 
   2   0   2    29238.49    30454.69    398.81 o 
   4   0   2    26391.71    27126.37    361.73 o 
   6   0   2      601.53      667.33     40.74 o 
   8   0   2     3873.91     3898.44    122.92 o 
 -19   1   2      190.50      196.66     31.08 o 
 -17   1   2      650.76      685.42     78.49 o 
 -15   1   2      443.40      454.64     39.58 o 
 -13   1   2     1095.44     1083.34     61.78 o 
 -11   1   2      106.12       99.36     17.19 o 
  -9   1   2     1563.25     1481.43     69.07 o 
  -7   1   2      886.85      865.42     30.23 o 
  -5   1   2     6709.76     7098.51    160.95 o 
  -3   1   2     3711.96     3754.48     78.12 o 
  -1   1   2      744.48      830.73     22.26 o 
   1   1   2    16741.94    16747.87    158.77 o 
   3   1   2    23411.15    23290.52    246.58 o 
   5   1   2     2671.80     2505.69     42.14 o 
   7   1   2      729.89      758.72     21.10 o 
   9   1   2       60.89       74.64     10.31 o 
  11   1   2       19.92       33.78     13.27 o 
 -20   2   2      236.94      209.20     43.52 o 
 -18   2   2      484.13      456.56     45.32 o 
 -16   2   2       48.54       47.34     13.93 o 
 -14   2   2      513.13      520.49     33.07 o 
 -12   2   2       43.37       73.77     13.19 o 
 -10   2   2       79.52      106.87     16.76 o 
  -8   2   2     1163.50     1293.24     44.47 o 
  -6   2   2     8339.13     8806.37    149.14 o 
  -4   2   2     1210.50     1261.55     32.07 o 
  -2   2   2     2322.66     2347.34     52.01 o 
   0   2   2     1551.69     1531.65     32.20 o 
   2   2   2    13818.70    13672.88    161.08 o 
   4   2   2     4061.44     4206.94     49.72 o 
   6   2   2     6276.25     6278.63     94.51 o 
   8   2   2     3394.97     3484.13     41.79 o 
  10   2   2      610.94      569.04    112.27 o 
  12   2   2      294.79      309.86     24.03 o 
  14   2   2      375.45      386.06     29.22 o 
 -19   3   2      231.90      243.12     34.11 o 
 -17   3   2      104.66      109.57     18.36 o 
 -15   3   2      393.66      427.72     31.74 o 
 -13   3   2      266.21      253.33     23.67 o 
 -11   3   2      838.21      856.85     46.63 o 
  -9   3   2      346.51      295.92     21.84 o 
  -7   3   2     2868.33     3068.34     65.21 o 
  -5   3   2       28.18       23.76      6.09 o 
  -3   3   2     5834.39     5994.65    151.96 o 
  -1   3   2     1226.23     1128.34     26.64 o 
   1   3   2      994.65      960.75     22.24 o 
   3   3   2     8048.64     8148.60    110.40 o 
   5   3   2     3080.18     3155.56     85.55 o 
   7   3   2      564.92      554.06     24.50 o 
   9   3   2      695.02      629.88     22.90 o 
  11   3   2     1099.19      986.22    584.00 o 
  13   3   2      115.85      111.28     13.16 o 
 -20   4   2       60.94       49.86     13.71 o 
 -18   4   2       58.69       58.77     12.80 o 
 -16   4   2      712.31      739.61     47.03 o 
 -14   4   2      306.74      324.86     26.86 o 
 -12   4   2      528.66      489.52     26.42 o 
 -10   4   2      616.56      689.90     33.10 o 
  -8   4   2     2498.80     2616.98     54.04 o 
  -6   4   2     2986.74     3230.48     57.44 o 
  -4   4   2     2538.91     2729.11     47.20 o 
  -2   4   2     1231.52     1201.71     29.01 o 
   0   4   2      201.52      210.58      7.49 o 
   2   4   2     4081.63     3919.79     62.11 o 
   4   4   2     3681.01     3892.24     71.31 o 
   6   4   2     3363.02     3504.37     63.65 o 
   8   4   2       32.27       24.23      6.06 o 
  10   4   2      735.91      698.29     48.95 o 
 -19   5   2       98.23       97.44     16.40 o 
 -17   5   2       29.22       32.07     10.06 o 
 -15   5   2      860.42      856.17     44.91 o 
 -13   5   2     1324.23     1323.61     46.99 o 
 -11   5   2     1002.16     1042.31     43.15 o 
  -9   5   2      421.75      433.85     22.07 o 
  -7   5   2     1147.74     1228.54     40.86 o 
  -5   5   2     3858.66     4557.06     70.56 o 
  -3   5   2     6921.28     7410.28    142.24 o 
  -1   5   2      689.17      633.21     14.77 o 
   1   5   2     1747.56     1901.70     24.74 o 
   3   5   2     2373.71     2499.12     76.21 o 
   5   5   2      343.39      289.51     13.83 o 
   7   5   2      300.96      327.82     22.59 o 
   9   5   2      237.96      212.58     30.80 o 
  11   5   2      725.31      351.95    349.54 o 
 -18   6   2       99.66       92.17     15.90 o 
 -16   6   2       78.50       51.24     13.52 o 
 -14   6   2      291.24      292.92     22.91 o 
 -12   6   2     2273.82     2323.39     68.98 o 
 -10   6   2      222.00      224.14     20.44 o 
  -8   6   2     1010.94      985.19     39.12 o 
  -6   6   2     1877.92     2056.85     50.14 o 
  -4   6   2      446.33      441.18     15.85 o 
  -2   6   2     2101.13     2272.31     29.45 o 
   0   6   2     1625.83     1595.20     29.79 o 
   2   6   2     4303.24     4450.02     62.65 o 
   4   6   2     8500.16     8892.11    119.60 o 
   6   6   2     2884.79     2870.28     65.78 o 
   8   6   2      100.25      111.02     13.15 o 
  10   6   2      214.32      241.56     21.77 o 
  12   6   2      414.41      358.16     62.47 o 
 -19   7   2       84.32       93.24     19.28 o 
 -17   7   2      236.17      227.00     26.00 o 
 -15   7   2      977.73      923.18     49.02 o 
 -13   7   2      356.48      316.51     27.32 o 
 -11   7   2     2209.59     2074.42     66.22 o 
  -9   7   2      349.63      316.71     19.61 o 
  -7   7   2     2071.37     1981.50     41.66 o 
  -5   7   2     1062.67     1033.39     27.95 o 
  -3   7   2     2284.24     2370.95     35.85 o 
  -1   7   2      272.12      316.34     11.41 o 
   1   7   2     2367.88     2427.59     31.49 o 
   3   7   2     1202.76     1283.29     30.17 o 
   5   7   2     1807.66     1699.83     50.88 o 
   7   7   2      319.95      330.89     27.51 o 
   9   7   2     1595.48     1467.13     51.96 o 
  11   7   2      472.40      403.24     35.50 o 
  13   7   2       49.88       60.15     25.44 o 
 -18   8   2      242.32      255.30     28.41 o 
 -16   8   2      518.96      558.94     40.14 o 
 -14   8   2      192.56      142.87     19.55 o 
 -12   8   2      143.24       95.30     19.91 o 
 -10   8   2     1659.63     1601.19     57.24 o 
  -8   8   2     2399.81     2466.41     70.82 o 
  -6   8   2     6429.71     6544.36    112.09 o 
  -4   8   2     1689.11     1783.10     32.19 o 
  -2   8   2      416.09      424.77     12.48 o 
   0   8   2      835.66      732.09     17.01 o 
   2   8   2     1126.02     1072.51     26.44 o 
   4   8   2     1970.61     1939.04     37.55 o 
   6   8   2      565.28      541.68     22.95 o 
   8   8   2     2401.91     2388.84     66.82 o 
  10   8   2      523.53      418.68     28.57 o 
  12   8   2     1354.55      535.71    649.08 o 
  14   8   2       98.18      137.23     34.57 o 
 -17   9   2      264.34      293.15     30.66 o 
 -15   9   2      285.00      266.38     31.69 o 
 -13   9   2      105.34       83.87     15.27 o 
 -11   9   2      261.11      325.57     27.42 o 
  -9   9   2      434.50      451.13     24.30 o 
  -7   9   2      834.59      790.87     29.87 o 
  -5   9   2     2042.44     2143.75     42.46 o 
  -3   9   2      204.13      225.85     10.84 o 
  -1   9   2     2167.22     2136.98     35.84 o 
   1   9   2     3278.44     3274.09     50.63 o 
   3   9   2      655.91      662.05     27.12 o 
   5   9   2      483.42      490.22     17.98 o 
   7   9   2     1524.02     1533.10     50.62 o 
   9   9   2     1636.94     1625.78     56.51 o 
  11   9   2      874.35      949.14     45.82 o 
  13   9   2      627.93      678.53     73.68 o 
 -16  10   2      412.91      373.58     34.34 o 
 -14  10   2      451.22      449.45     35.75 o 
 -12  10   2      678.56      814.78     45.00 o 
 -10  10   2       34.66       14.04      9.54 o 
  -8  10   2     1396.52     1282.77     60.48 o 
  -6  10   2     2362.15     2314.72     47.08 o 
  -4  10   2      840.15      782.17     22.16 o 
  -2  10   2     1484.23     1467.85     32.08 o 
   0  10   2     1997.20     1907.64     37.18 o 
   2  10   2      124.26      129.42     10.54 o 
   4  10   2      323.88      353.69     18.20 o 
   6  10   2     1117.79     1170.61     29.92 o 
   8  10   2      387.62      436.20     27.28 o 
  10  10   2      102.46      147.00     35.96 o 
  12  10   2      864.98      837.86     82.25 o 
  14  10   2       61.25       98.75     31.74 o 
 -15  11   2      358.44      388.14     42.87 o 
 -13  11   2       27.26       26.47     11.50 o 
 -11  11   2      118.21       90.05     16.53 o 
  -9  11   2       62.46       51.07     10.69 o 
  -7  11   2      225.41      244.10     16.54 o 
  -5  11   2     2181.05     1975.51     39.16 o 
  -3  11   2     1447.89     1496.39     33.34 o 
  -1  11   2       21.92       20.16      4.91 o 
   1  11   2      476.67      528.61     22.19 o 
   3  11   2      575.75      583.80     34.94 o 
   5  11   2     1650.36     1736.17     39.85 o 
   7  11   2      247.12      229.04     20.20 o 
   9  11   2       69.32       58.57     25.67 o 
  11  11   2       25.27       53.22     26.03 o 
  13  11   2      125.06      114.88     35.10 o 
 -14  12   2       40.89       32.58     26.31 o 
 -12  12   2       10.82       11.11      9.14 o 
 -10  12   2      185.16      167.88     17.36 o 
  -8  12   2      206.37      196.06     17.88 o 
  -6  12   2       75.08       73.22      8.19 o 
  -4  12   2      589.41      517.82     20.25 o 
  -2  12   2      475.06      465.96     19.91 o 
   0  12   2      663.93      721.99     27.65 o 
   2  12   2      675.92      677.79     25.95 o 
   4  12   2      171.57      164.80     16.14 o 
   6  12   2        7.58       -0.03      6.50 o 
   8  12   2       37.07       59.09     25.22 o 
  10  12   2      103.88      112.00     33.35 o 
  12  12   2       47.63       47.85     27.53 o 
  14  12   2      129.47      120.35     36.51 o 
 -13  13   2       18.76       17.41      9.71 o 
 -11  13   2      240.20      268.91     22.80 o 
  -9  13   2        9.16       24.90      7.71 o 
  -7  13   2      327.71      325.74     20.05 o 
  -5  13   2      128.86       93.07     12.09 o 
  -3  13   2      409.69      399.36     22.35 o 
  -1  13   2      162.20      129.43     16.38 o 
   1  13   2      662.35      674.07     27.50 o 
   3  13   2      308.15      291.99     17.68 o 
   5  13   2      369.36      346.77     23.16 o 
   7  13   2      445.49      390.18     53.53 o 
   9  13   2      112.47      142.04     34.80 o 
  11  13   2       86.07      136.75     37.11 o 
  13  13   2       93.32       42.24     23.87 o 
 -12  14   2       48.95       60.37     11.76 o 
 -10  14   2      108.68      126.86     18.64 o 
  -8  14   2        4.49       -7.91      7.91 o 
  -6  14   2      357.20      370.04     23.49 o 
  -4  14   2       30.44       34.25      8.57 o 
  -2  14   2      665.40      613.30     28.35 o 
   0  14   2      648.53      683.61     29.14 o 
   2  14   2     1234.42     1217.91     38.37 o 
   4  14   2       16.68       10.32      6.79 o 
   6  14   2      275.14      273.56     25.15 o 
   8  14   2       38.27       36.40     20.78 o 
  10  14   2       80.74       75.32     27.76 o 
  12  14   2      292.49      336.99     57.72 o 
 -11  15   2      139.62      138.15     15.03 o 
  -9  15   2      216.64      256.45     19.53 o 
  -7  15   2      420.75      431.06     26.67 o 
  -5  15   2      197.39      191.86     17.48 o 
  -3  15   2       79.54       78.38     11.22 o 
  -1  15   2      184.19      201.36     16.66 o 
   1  15   2      460.22      423.32     23.30 o 
   3  15   2      170.32      191.47     15.49 o 
   5  15   2       69.13       32.47     17.76 o 
   7  15   2      126.07      171.31     38.59 o 
   9  15   2      323.81      348.59     56.09 o 
  11  15   2      669.18      781.60     88.51 o 
 -10  16   2      170.34      191.15     42.44 o 
  -8  16   2       63.99       73.47     12.16 o 
  -6  16   2      599.09      623.11     32.18 o 
  -4  16   2      177.97      157.57     16.07 o 
  -2  16   2      163.42      163.43     15.96 o 
   0  16   2      226.06      253.91     21.60 o 
   2  16   2       42.44       29.67      9.87 o 
   4  16   2      247.23      263.75     29.17 o 
   6  16   2      219.03      203.14     42.74 o 
   8  16   2      693.67      900.79     90.92 o 
  10  16   2      101.43      154.03     38.14 o 
  -7  17   2       73.08       64.54     14.22 o 
  -5  17   2      230.43      302.67     27.11 o 
  -3  17   2      114.41      100.00     15.59 o 
  -1  17   2        7.01       14.37     11.41 o 
   1  17   2      184.17      162.49     24.59 o 
   3  17   2      204.61      164.43     36.67 o 
   5  17   2      705.11      742.62     79.67 o 
   7  17   2      243.77      310.97     54.53 o 
  -4  18   2      152.97      148.40     34.72 o 
  -2  18   2       88.00       77.51     26.08 o 
   0  18   2      109.34      112.50     21.87 o 
   2  18   2      191.19      239.19     46.42 o 
 -19   1   3       16.98       22.28     14.47 o 
 -17   1   3       23.64       14.68     12.62 o 
 -15   1   3     1932.93     1787.25     80.78 o 
 -13   1   3      348.52      415.47     35.73 o 
 -11   1   3      454.20      463.27     34.72 o 
  -9   1   3       51.97       59.30     22.19 o 
  -7   1   3     1116.02     1299.57     49.37 o 
  -5   1   3     2916.53     3313.01     77.69 o 
  -3   1   3     2875.81     2833.42     51.16 o 
  -1   1   3      776.70      688.01     16.06 o 
   1   1   3      782.86      840.69     17.05 o 
   3   1   3    12341.54    12913.44    132.41 o 
   5   1   3     1000.28     1046.42     29.19 o 
   7   1   3      230.59      228.93     17.08 o 
   9   1   3      816.60      836.60     23.76 o 
  11   1   3      378.87      241.52    116.49 o 
  13   1   3     1143.45     1159.74     56.25 o 
 -20   2   3      192.02      159.41     29.29 o 
 -18   2   3       26.08       30.31     16.24 o 
 -16   2   3      326.02      349.68     37.29 o 
 -14   2   3       92.45       92.51     18.78 o 
 -12   2   3      541.76      545.90     44.72 o 
 -10   2   3      702.89      753.86     70.48 o 
  -8   2   3     2467.52     2703.51     68.37 o 
  -6   2   3     1598.87     1781.07     42.74 o 
  -4   2   3     3059.22     3434.48     65.51 o 
  -2   2   3      862.93      821.20     28.08 o 
   0   2   3      678.28      727.69     12.53 o 
   2   2   3    16026.65    16470.23    167.80 o 
   4   2   3     2557.67     2849.82     39.10 o 
   6   2   3      981.14     1030.33     37.90 o 
   8   2   3      530.87      509.73     21.92 o 
  10   2   3      164.65      153.74     16.94 o 
  12   2   3      282.58      312.97     24.19 o 
  14   2   3      258.21      238.68     22.96 o 
 -19   3   3      261.83      279.91     41.98 o 
 -17   3   3       47.18       38.89     15.38 o 
 -15   3   3       26.37       26.89      9.87 o 
 -13   3   3      277.28      262.45     23.49 o 
 -11   3   3     1833.65     1913.54     73.46 o 
  -9   3   3     3615.42     3570.80    127.93 o 
  -7   3   3     1561.94     1573.60     48.86 o 
  -5   3   3     6349.70     7243.18    134.53 o 
  -3   3   3     1250.48     1288.58     40.20 o 
  -1   3   3      677.11      684.14     20.83 o 
   1   3   3     2674.97     2559.85     31.36 o 
   3   3   3     1237.49     1583.78     38.08 o 
   5   3   3    13147.28    13695.30    166.52 o 
   7   3   3     3172.23     3195.14     74.24 o 
   9   3   3      519.97      637.57     31.89 o 
  11   3   3      329.86       89.55    173.75 o 
  13   3   3      264.78      299.29     35.32 o 
 -20   4   3      409.22      422.07     38.07 o 
 -18   4   3      338.21      355.31     28.12 o 
 -16   4   3      474.93      453.82     29.89 o 
 -14   4   3      596.81      660.02     35.30 o 
 -12   4   3     2375.86     2440.75     93.59 o 
 -10   4   3     3158.49     3147.02     70.18 o 
  -8   4   3      818.44      970.18     30.82 o 
  -6   4   3     1206.43     1139.30     43.41 o 
  -4   4   3     1444.54     1572.15     54.32 o 
  -2   4   3     1407.55     1411.15     29.15 o 
   0   4   3     2712.04     2663.37     34.93 o 
   2   4   3     4748.10     4671.29     71.99 o 
   4   4   3     1036.40     1054.07     43.17 o 
   6   4   3     3989.10     4291.79     63.85 o 
   8   4   3      617.42      588.18     24.82 o 
  10   4   3     1031.68     1066.61     40.32 o 
  12   4   3     1792.46     1638.75    232.88 o 
 -19   5   3       62.98       75.65     14.90 o 
 -17   5   3      141.77      121.55     16.72 o 
 -15   5   3      214.54      216.94     22.15 o 
 -13   5   3      282.80      318.47     22.70 o 
 -11   5   3     1080.58     1032.86     43.84 o 
  -9   5   3     1399.67     1345.62     58.52 o 
  -7   5   3     1583.35     1445.49     99.36 o 
  -5   5   3     6943.55     7965.55    121.11 o 
  -3   5   3      951.51      927.29     28.71 o 
  -1   5   3     2560.47     2713.14     38.95 o 
   1   5   3     1404.87     1368.58     25.55 o 
   3   5   3     2594.12     2583.26     52.17 o 
   5   5   3      137.68      180.89     14.88 o 
   7   5   3     1278.22     1180.92     33.16 o 
   9   5   3      275.12      303.70     34.96 o 
  11   5   3     1316.77     1277.75     51.15 o 
  13   5   3      738.47      733.17     69.84 o 
 -18   6   3      220.50      245.85     24.95 o 
 -16   6   3      370.03      363.19     26.93 o 
 -14   6   3      733.96      726.19     35.23 o 
 -12   6   3      171.57      180.31     19.74 o 
 -10   6   3      617.20      651.25     42.78 o 
  -8   6   3     1766.52     1551.79     61.94 o 
  -6   6   3      385.64      693.84     64.45 o 
  -4   6   3     3196.63     3394.20     66.90 o 
  -2   6   3     3494.77     3833.78     56.60 o 
   0   6   3      645.53      656.71     27.96 o 
   2   6   3     4025.59     4204.58     73.93 o 
   4   6   3     1441.91     1536.48     41.36 o 
   6   6   3      770.98      867.97     30.83 o 
   8   6   3       73.60       92.27     10.65 o 
  10   6   3     1757.34     1718.72     72.68 o 
  12   6   3      541.71      252.64    237.21 o 
  14   6   3      184.19      193.05     38.97 o 
 -19   7   3       98.47      101.14     27.63 o 
 -17   7   3      117.28       91.29     17.28 o 
 -15   7   3      157.20      159.31     21.16 o 
 -13   7   3      173.95      194.04     21.60 o 
 -11   7   3        3.41       25.39     13.63 o 
  -9   7   3      777.57      786.28     54.15 o 
  -7   7   3      323.20      317.72     19.24 o 
  -5   7   3     1168.22     1185.04     29.67 o 
  -3   7   3     1437.25     1416.73     25.29 o 
  -1   7   3     2726.70     2991.02     44.63 o 
   1   7   3     1829.44     2043.28     29.87 o 
   3   7   3      156.66      156.19      6.30 o 
   5   7   3       87.53       84.88     10.75 o 
   7   7   3      654.33      591.61     24.18 o 
   9   7   3     3083.26     2985.81     83.54 o 
  11   7   3      122.76      127.69     15.68 o 
  13   7   3      117.84       95.20     28.09 o 
 -18   8   3        7.26      -14.26     20.04 o 
 -16   8   3       32.05       21.90     12.67 o 
 -14   8   3       58.43       32.80     11.31 o 
 -12   8   3      373.50      336.66     36.09 o 
 -10   8   3      348.55      321.97     31.76 o 
  -8   8   3       64.80       77.28     10.19 o 
  -6   8   3      732.88      710.23     26.07 o 
  -4   8   3      349.44      344.77     13.26 o 
  -2   8   3      849.82      751.04     15.60 o 
   0   8   3      327.13      328.66     11.30 o 
   2   8   3     1748.65     1888.87     35.66 o 
   4   8   3      454.98      439.13     11.76 o 
   6   8   3      735.77      749.25     23.13 o 
   8   8   3      173.94      160.02     13.57 o 
  10   8   3       31.42       34.41      8.66 o 
  12   8   3      431.56      351.05     51.46 o 
  14   8   3      123.10      173.02     38.89 o 
 -17   9   3        2.31       -4.26      9.01 o 
 -15   9   3      161.20      194.98     33.95 o 
 -13   9   3      213.88      233.25     30.76 o 
 -11   9   3      772.20      805.86     52.85 o 
  -9   9   3      109.15      114.63     12.77 o 
  -7   9   3       61.90       38.00      7.57 o 
  -5   9   3       60.34       66.16      7.00 o 
  -3   9   3      572.46      687.55     24.89 o 
  -1   9   3      867.03      968.97     25.02 o 
   1   9   3     1748.70     1693.68     29.42 o 
   3   9   3      478.54      496.03     19.44 o 
   5   9   3      212.79      203.35     19.88 o 
   7   9   3      215.92      196.47     12.68 o 
   9   9   3      488.27      573.41     52.14 o 
  11   9   3       31.23       18.24     15.90 o 
  13   9   3       30.73        9.95     16.70 o 
  15   9   3       63.42       33.73     21.11 o 
 -16  10   3      377.81      414.07     35.62 o 
 -14  10   3       66.38       58.07     17.35 o 
 -12  10   3      708.50      703.36     65.17 o 
 -10  10   3      207.59      210.89     22.82 o 
  -8  10   3      200.49      157.58     14.43 o 
  -6  10   3     1636.79     1595.47     35.09 o 
  -4  10   3     1046.20     1088.33     26.05 o 
  -2  10   3     1449.72     1390.89     33.47 o 
   0  10   3       15.63       17.53      4.62 o 
   2  10   3      709.43      672.53     23.20 o 
   4  10   3     1057.10     1023.70     24.82 o 
   6  10   3     1123.14     1095.73     32.10 o 
   8  10   3      393.54      398.86     23.12 o 
  10  10   3      807.23      927.84     82.14 o 
  12  10   3      471.49      536.68     66.28 o 
  14  10   3      103.87      124.14     38.65 o 
 -15  11   3      580.24      529.42     50.62 o 
 -13  11   3      361.20      366.27     40.12 o 
 -11  11   3      558.19      564.61     37.95 o 
  -9  11   3      119.65       95.42     12.85 o 
  -7  11   3       59.24       35.02      6.16 o 
  -5  11   3      738.29      733.55     22.78 o 
  -3  11   3     1168.73     1138.26     36.25 o 
  -1  11   3      185.48      206.88     14.68 o 
   1  11   3     1595.92     1549.62     39.49 o 
   3  11   3      376.66      343.87     19.43 o 
   5  11   3     2729.17     2695.89     46.55 o 
   7  11   3       67.13       73.09     11.22 o 
   9  11   3      135.15      126.00     31.06 o 
  11  11   3      249.56      301.66     51.26 o 
  13  11   3      128.93       88.99     31.16 o 
  15  11   3      131.83      131.88     38.19 o 
 -14  12   3      355.85      359.66     41.95 o 
 -12  12   3      410.71      450.40     44.08 o 
 -10  12   3      103.03      121.23     15.13 o 
  -8  12   3        1.74        5.18      9.25 o 
  -6  12   3     1153.21     1177.49     37.38 o 
  -4  12   3     1116.89     1073.71     28.60 o 
  -2  12   3     1265.69     1336.23     47.29 o 
   0  12   3      282.32      284.71     19.48 o 
   2  12   3      592.33      575.29     23.69 o 
   4  12   3      628.19      612.57     21.21 o 
   6  12   3     1350.75     1291.17     38.14 o 
   8  12   3     1060.33     1088.11     89.77 o 
  10  12   3      364.27      344.23     53.32 o 
  12  12   3       83.59      133.17     37.31 o 
  14  12   3      132.72       83.46     32.51 o 
 -13  13   3      515.12      568.51     39.71 o 
 -11  13   3      131.27      123.30     16.24 o 
  -9  13   3      347.25      344.76     22.10 o 
  -7  13   3      684.36      662.85     29.27 o 
  -5  13   3      190.44      211.81     17.87 o 
  -3  13   3      899.15      895.40     34.54 o 
  -1  13   3     1591.11     1601.09     45.22 o 
   1  13   3      168.93      183.19     14.61 o 
   3  13   3     1082.37     1098.08     33.93 o 
   5  13   3      592.61      597.63     26.73 o 
   7  13   3       51.77       50.18     22.50 o 
   9  13   3      105.65      129.34     33.55 o 
  11  13   3      184.26      257.23     49.17 o 
  13  13   3       50.92       80.94     32.72 o 
 -12  14   3      138.00      132.98     20.37 o 
 -10  14   3       41.10       27.26      8.76 o 
  -8  14   3      267.73      254.14     19.41 o 
  -6  14   3       60.48       49.06     10.03 o 
  -4  14   3      205.62      199.75     17.63 o 
  -2  14   3      195.29      231.88     18.18 o 
   0  14   3       22.42       13.44      8.41 o 
   2  14   3       56.01       49.57      8.51 o 
   4  14   3      711.22      764.55     48.84 o 
   6  14   3      134.93      133.56     22.55 o 
   8  14   3      140.11      176.97     40.23 o 
  10  14   3      774.33      897.38     90.70 o 
  12  14   3       71.81       31.20     26.05 o 
 -11  15   3        1.31       -3.79      7.03 o 
  -9  15   3      103.67      105.65     13.84 o 
  -7  15   3       92.41       98.92     13.86 o 
  -5  15   3      178.70      172.55     17.21 o 
  -3  15   3      391.33      386.37     24.13 o 
  -1  15   3      313.05      337.68     21.90 o 
   1  15   3       95.48      119.65     13.95 o 
   3  15   3     1057.53     1139.52     60.93 o 
   5  15   3      108.38      103.97     20.15 o 
   7  15   3       92.61      106.41     32.35 o 
   9  15   3      245.17      303.66     55.18 o 
  11  15   3      179.55      288.48     56.57 o 
  -8  16   3       73.81       63.26     12.37 o 
  -6  16   3       91.81       90.76     14.01 o 
  -4  16   3      103.89      109.58     17.28 o 
  -2  16   3      137.78      152.78     15.88 o 
   0  16   3       11.15        8.06      7.47 o 
   2  16   3       48.04       18.82     12.15 o 
   4  16   3      116.42      112.23     25.91 o 
   6  16   3      132.32      159.78     39.60 o 
   8  16   3       31.64        7.93     19.76 o 
  -7  17   3      115.28      110.40     18.12 o 
  -5  17   3      233.92      228.34     24.20 o 
  -3  17   3      227.14      217.30     23.17 o 
  -1  17   3       52.09       21.72      9.58 o 
   1  17   3       34.03       22.16      9.06 o 
   3  17   3       27.78       56.63     17.06 o 
   5  17   3       90.99       85.00     31.90 o 
  -2  18   3      215.75      247.15     31.83 o 
   0  18   3       67.07       72.92     29.07 o 
   2  18   3      102.10       89.50     29.91 o 
 -20   0   4      579.19      650.59     82.00 o 
 -18   0   4      163.14      164.20     40.17 o 
 -16   0   4      129.43      160.15     37.36 o 
 -14   0   4     1604.40     1633.15    107.78 o 
 -12   0   4      966.21      957.42     76.38 o 
 -10   0   4      866.14      824.05     64.89 o 
  -8   0   4     1346.60     1392.50     78.87 o 
  -6   0   4    12179.06    13371.66    315.12 o 
  -4   0   4     5315.43     6368.99    170.89 o 
  -2   0   4     3661.65     3984.92    102.79 o 
   0   0   4      357.89      359.90     15.01 o 
   2   0   4     3760.84     3827.63    115.10 o 
   4   0   4     9145.36     9706.47    154.94 o 
   6   0   4     8261.68     9166.42    214.48 o 
   8   0   4        1.85        7.15      9.40 o 
  10   0   4      620.74      599.20     40.18 o 
  12   0   4      600.63      526.97     39.59 o 
  14   0   4       65.03       60.97     15.01 o 
 -19   1   4      366.40      336.44     41.33 o 
 -17   1   4       84.44       54.66     19.23 o 
 -15   1   4      350.37      280.30     32.94 o 
 -13   1   4     3762.92     3851.50    118.31 o 
 -11   1   4     2298.27     2336.70     83.47 o 
  -9   1   4      579.58      602.48     37.70 o 
  -7   1   4     7093.41     7790.73    153.71 o 
  -5   1   4     1515.00     1935.24     92.93 o 
  -3   1   4    11774.76    12752.57    196.37 o 
  -1   1   4     5138.63     5417.92     77.36 o 
   1   1   4     4293.10     4295.20     55.55 o 
   3   1   4     8633.83     9031.75    101.10 o 
   5   1   4     5290.99     5267.28     81.06 o 
   7   1   4      735.97      722.00     29.03 o 
   9   1   4     1013.03      979.36     40.59 o 
 -20   2   4      134.77      142.38     28.03 o 
 -18   2   4      153.65      168.75     56.47 o 
 -16   2   4      103.61       64.63     38.20 o 
 -14   2   4      468.43      451.01     39.90 o 
 -12   2   4     2269.58     2333.92    144.31 o 
 -10   2   4      352.41      382.19     31.65 o 
  -8   2   4     2171.31     2295.01     74.03 o 
  -6   2   4     1836.52     1989.52     51.10 o 
  -4   2   4     5264.86     5889.62    113.22 o 
  -2   2   4     1513.09     1806.93     90.31 o 
   0   2   4     1478.49     1516.45     32.02 o 
   2   2   4     1049.21     1084.22     25.53 o 
   4   2   4       90.33       86.32      7.80 o 
   6   2   4    11648.03    11726.21    134.07 o 
   8   2   4      525.02      448.95     27.15 o 
  10   2   4      355.99      299.40     36.26 o 
  12   2   4      514.89      468.33     49.58 o 
 -19   3   4       32.60       42.78     14.47 o 
 -17   3   4      204.30      178.28     29.05 o 
 -15   3   4      134.95      105.88     21.57 o 
 -13   3   4       99.25       68.40     14.44 o 
 -11   3   4     4080.36     4119.10    116.29 o 
  -9   3   4      494.76      468.24     22.25 o 
  -7   3   4     1728.85     1941.03     42.74 o 
  -5   3   4      206.10      270.49     14.11 o 
  -3   3   4      511.19      504.60     25.37 o 
  -1   3   4     1635.44     1438.66     27.83 o 
   1   3   4     3860.22     3861.22     67.01 o 
   3   3   4     1525.32     1798.73     42.96 o 
   5   3   4      627.79      676.37     23.43 o 
   7   3   4      971.71      376.28    515.46 o 
   9   3   4      506.05      504.06     46.73 o 
  11   3   4      666.41      677.50     69.23 o 
 -18   4   4       19.50       33.41     13.92 o 
 -16   4   4      454.33      450.87     35.06 o 
 -14   4   4      118.40      104.67     13.58 o 
 -12   4   4      733.40      671.21     37.25 o 
 -10   4   4     1821.67     1798.21     57.07 o 
  -8   4   4      863.93      817.49     28.50 o 
  -6   4   4     1120.90     1155.35     31.92 o 
  -4   4   4     8094.51     8862.20    157.21 o 
  -2   4   4      541.10      649.52     28.58 o 
   0   4   4      113.69       89.21      4.72 o 
   2   4   4      544.66      596.76     28.68 o 
   4   4   4     3750.19     4141.16     70.24 o 
   6   4   4     2340.05     2490.94     60.04 o 
   8   4   4      865.42      836.18     43.88 o 
  10   4   4      209.48      279.57     39.16 o 
  12   4   4      123.16      148.50     32.17 o 
 -19   5   4       76.24       90.29     18.24 o 
 -17   5   4      414.29      459.83     30.84 o 
 -15   5   4       88.81       71.30     13.65 o 
 -13   5   4      649.14      590.79     30.37 o 
 -11   5   4     1465.20     1543.72    120.77 o 
  -9   5   4      403.94      414.29     24.73 o 
  -7   5   4     2930.17     3026.52     86.98 o 
  -5   5   4      576.20      499.56     24.10 o 
  -3   5   4     1297.21     1350.39     47.07 o 
  -1   5   4     2219.11     2535.01     65.20 o 
   1   5   4     1165.98     1202.74     21.81 o 
   3   5   4     1160.87     1296.20     29.97 o 
   5   5   4      594.57      547.83     26.70 o 
   7   5   4     2525.96     2718.50     57.76 o 
   9   5   4      876.59      781.41     63.04 o 
  11   5   4       15.14       -9.22     18.56 o 
  13   5   4      123.84      135.02     18.02 o 
 -18   6   4       73.55       83.58     17.77 o 
 -16   6   4      105.81      103.99     17.29 o 
 -14   6   4       54.95       23.54     10.33 o 
 -12   6   4      651.15      689.56     73.29 o 
 -10   6   4      961.47      914.33     57.62 o 
  -8   6   4     1743.18     1822.85     68.95 o 
  -6   6   4      389.19      422.10     29.75 o 
  -4   6   4      227.82      231.18     22.66 o 
  -2   6   4      985.80     1005.38     24.40 o 
   0   6   4     1299.56     1339.53     31.75 o 
   2   6   4       18.32       11.75      4.88 o 
   4   6   4     1322.48     1366.27     42.92 o 
   6   6   4      329.09      318.79     21.75 o 
   8   6   4      749.93      790.67     63.44 o 
  10   6   4      764.67      804.81     68.39 o 
  12   6   4       16.10       15.03      7.99 o 
  14   6   4      258.72      212.87     41.19 o 
 -17   7   4      283.26      314.17     30.86 o 
 -15   7   4       76.50       76.24     17.79 o 
 -13   7   4      453.33      424.33     30.60 o 
 -11   7   4      914.88      936.61     55.41 o 
  -9   7   4      512.17      547.09     39.50 o 
  -7   7   4     1677.82     1665.11     51.81 o 
  -5   7   4     1170.39     1213.31     48.31 o 
  -3   7   4     1873.42     1845.17     29.89 o 
  -1   7   4       35.09       20.28      4.51 o 
   1   7   4       89.79      107.49      5.97 o 
   3   7   4      713.51      769.41     29.15 o 
   5   7   4     1168.49     1292.91     44.43 o 
   7   7   4     2203.65     2152.61     75.74 o 
   9   7   4      390.25      433.09     50.44 o 
  11   7   4      203.06      193.27     17.60 o 
  13   7   4      351.43      388.06     54.99 o 
  15   7   4      234.21      239.71     47.19 o 
 -18   8   4       73.36       76.04     17.36 o 
 -16   8   4      369.21      331.84     40.55 o 
 -14   8   4      742.23      789.35     44.42 o 
 -12   8   4     1026.19      953.85     45.50 o 
 -10   8   4     1727.78     1770.83    127.11 o 
  -8   8   4       95.09      250.35     39.16 o 
  -6   8   4       97.47       96.61     16.32 o 
  -4   8   4     1973.87     1933.46     32.32 o 
  -2   8   4     3435.32     3366.88     53.06 o 
   0   8   4      256.96      280.07     13.30 o 
   2   8   4     2602.64     2444.44     89.21 o 
   4   8   4     1664.06     1692.27     48.28 o 
   6   8   4     2269.58     2268.89     77.89 o 
   8   8   4     1562.94     1677.75    100.30 o 
  10   8   4      350.03      385.70     51.35 o 
  12   8   4      508.12      444.12     57.95 o 
  14   8   4      557.67      614.00     72.52 o 
 -17   9   4      126.93      158.97     23.14 o 
 -15   9   4      205.03      215.67     24.76 o 
 -13   9   4      326.72      344.78     28.98 o 
 -11   9   4      157.80      190.88     26.73 o 
  -9   9   4     1609.37     1634.65     53.39 o 
  -7   9   4      246.37      256.75     18.78 o 
  -5   9   4      803.15      767.12     23.53 o 
  -3   9   4     1708.53     1691.96     37.62 o 
  -1   9   4     1048.56     1044.91     27.17 o 
   1   9   4      293.86      326.95     23.22 o 
   3   9   4      863.77      702.81     64.09 o 
   5   9   4      306.16      268.66     26.61 o 
   7   9   4     1423.67     1431.00     64.22 o 
   9   9   4     1071.87     1007.67     81.61 o 
  11   9   4      176.48      205.55     40.24 o 
  13   9   4      203.49      175.84     40.91 o 
  15   9   4      570.39      612.17     76.86 o 
 -16  10   4       23.67        4.34      8.75 o 
 -14  10   4      239.51      253.60     26.18 o 
 -12  10   4      109.46      116.91     23.07 o 
 -10  10   4     1561.28     1534.97     73.94 o 
  -8  10   4       72.63       51.98      9.81 o 
  -6  10   4      567.32      511.27     20.48 o 
  -4  10   4     2405.23     2334.52     41.61 o 
  -2  10   4     1248.66     1195.28     33.65 o 
   0  10   4     1996.85     2163.07     43.64 o 
   2  10   4      439.67      452.16     20.45 o 
   4  10   4      632.07      631.63     40.96 o 
   6  10   4     1592.25     1594.73     68.14 o 
   8  10   4     1570.33     1501.51    101.17 o 
  10  10   4      365.94      347.26     50.73 o 
  12  10   4      528.82      549.62     68.34 o 
  14  10   4      382.09      382.74     59.26 o 
  16  10   4       24.19       25.44     22.20 o 
 -15  11   4       60.31        9.86     14.45 o 
 -13  11   4       15.65       11.31     12.47 o 
 -11  11   4      232.88      264.32     32.63 o 
  -9  11   4      206.52      199.41     21.32 o 
  -7  11   4       91.64       69.58     11.34 o 
  -5  11   4     1022.41      979.90     44.88 o 
  -3  11   4      320.64      331.89     24.96 o 
  -1  11   4      830.62      841.04     27.83 o 
   1  11   4        8.48        4.41      5.05 o 
   3  11   4       18.84       14.36      3.02 o 
   5  11   4       98.84       78.30     16.49 o 
   7  11   4      394.54      459.16     44.69 o 
   9  11   4      308.54      344.68     51.26 o 
  11  11   4      102.41       33.22     19.06 o 
  13  11   4       23.42       19.18     19.79 o 
  15  11   4        1.91       -7.94     20.89 o 
 -14  12   4       49.91       43.54     17.12 o 
 -12  12   4      189.54      217.28     31.14 o 
 -10  12   4       18.23        3.44      7.91 o 
  -8  12   4        8.29        6.65      7.15 o 
  -6  12   4       98.12       97.82     12.74 o 
  -4  12   4       47.02       60.31     11.34 o 
  -2  12   4      176.00      166.60     16.59 o 
   0  12   4      862.13      857.03     28.18 o 
   2  12   4       95.54       88.90     22.43 o 
   4  12   4      351.95      302.23     14.27 o 
   6  12   4       27.10       39.09     22.40 o 
   8  12   4       58.83       17.62     15.58 o 
  10  12   4       13.01       14.20     17.25 o 
  12  12   4      118.42      184.10     41.81 o 
  14  12   4       53.87       73.84     32.23 o 
 -13  13   4       23.90       16.96     10.89 o 
 -11  13   4        4.77       -9.55      9.55 o 
  -9  13   4       72.27       78.22     12.37 o 
  -7  13   4        2.69        5.15      6.00 o 
  -5  13   4      119.83       92.33     14.48 o 
  -3  13   4      785.76      858.44     59.18 o 
  -1  13   4       38.41       39.90      9.30 o 
   1  13   4       79.85       91.90     11.74 o 
   3  13   4       26.32       17.34      4.84 o 
   5  13   4       25.79       18.75     12.25 o 
   7  13   4       24.63       17.38     12.77 o 
   9  13   4       70.33       98.78     31.79 o 
  11  13   4       23.18        9.09     19.59 o 
  13  13   4      182.19      205.83     48.35 o 
 -12  14   4      213.74      260.85     23.73 o 
 -10  14   4      104.10      114.18     15.60 o 
  -8  14   4      100.61      120.86     15.35 o 
  -6  14   4       49.86       52.12     11.00 o 
  -4  14   4      492.33      571.61     33.18 o 
  -2  14   4      226.63      269.98     22.16 o 
   0  14   4      246.20      259.77     20.77 o 
   2  14   4       99.72      102.74     29.62 o 
   4  14   4      400.52      383.72     36.41 o 
   6  14   4      274.74      284.74     32.20 o 
   8  14   4       58.41       57.72     27.73 o 
  10  14   4       39.64       40.77     20.32 o 
  12  14   4      301.28      253.04     53.30 o 
 -11  15   4       89.55      113.55     16.66 o 
  -9  15   4       29.04       23.80     12.65 o 
  -7  15   4       77.29       65.49     15.73 o 
  -5  15   4      376.07      381.77     28.57 o 
  -3  15   4       94.90       84.29     13.75 o 
  -1  15   4       82.24      120.30     21.48 o 
   1  15   4      112.82       96.70     19.67 o 
   3  15   4      135.91      155.37     24.08 o 
   5  15   4      116.36      139.61     24.21 o 
   7  15   4       20.11      -11.08     17.82 o 
   9  15   4      234.96      332.46     57.27 o 
  -8  16   4      228.53      284.89     26.63 o 
  -6  16   4      406.76      477.49     33.51 o 
  -4  16   4      586.06      728.97     39.89 o 
  -2  16   4      420.43      434.99     60.64 o 
   0  16   4      164.54      192.32     26.50 o 
   2  16   4      215.51      167.83     43.07 o 
   4  16   4      131.09      129.94     22.80 o 
   6  16   4      201.60      195.02     28.04 o 
   8  16   4       23.99       54.70     27.68 o 
  -5  17   4      418.98      492.57     43.08 o 
  -3  17   4        5.90       29.07     34.09 o 
  -1  17   4      259.37      309.63     33.86 o 
   1  17   4       29.49        7.76     22.09 o 
   3  17   4       99.25       77.97     18.85 o 
   5  17   4      104.06      126.38     23.56 o 
 -19   1   5       26.83       34.44     16.55 o 
 -17   1   5      101.66      138.59     25.50 o 
 -15   1   5      499.04      518.85     44.96 o 
 -13   1   5     1597.29     1485.20     72.09 o 
 -11   1   5      727.56      797.37    106.74 o 
  -9   1   5      133.66      118.87     18.34 o 
  -7   1   5      821.79      789.26     41.43 o 
  -5   1   5      816.17      875.59     69.50 o 
  -3   1   5     2802.16     3107.00     71.79 o 
  -1   1   5     1094.01     1242.16     25.03 o 
   1   1   5      853.60     1096.32     25.07 o 
   3   1   5     1507.83     1642.12     40.93 o 
   5   1   5     3740.11     4047.15     72.43 o 
   7   1   5       99.32       92.09     11.94 o 
   9   1   5       87.65       74.25     12.39 o 
  11   1   5      163.34      164.39     28.33 o 
 -18   2   5      213.96      206.53     32.80 o 
 -16   2   5      107.15      105.97     23.36 o 
 -14   2   5      588.35      559.64     45.45 o 
 -12   2   5      396.93      455.00     38.46 o 
 -10   2   5      434.00      435.06     62.65 o 
  -8   2   5      654.78      682.89     32.55 o 
  -6   2   5     2840.05     3302.33     86.49 o 
  -4   2   5     2729.48     3045.44    124.63 o 
  -2   2   5     1104.54     1185.73     27.83 o 
   0   2   5     2844.73     2781.22     50.76 o 
   2   2   5     1173.76     1273.37     26.51 o 
   4   2   5    10396.37    11259.96    126.31 o 
   6   2   5      336.06      343.50     17.63 o 
   8   2   5     1323.70     1383.64     74.21 o 
  10   2   5      300.46      238.95     33.65 o 
  12   2   5       75.27      111.17     27.31 o 
 -19   3   5      188.52      215.24     27.50 o 
 -17   3   5      405.65      418.76     35.56 o 
 -15   3   5       31.49       32.14     11.00 o 
 -13   3   5      217.79      214.34     22.96 o 
 -11   3   5      807.36      739.30     38.45 o 
  -9   3   5      205.18      269.54     21.65 o 
  -7   3   5     2638.33     2776.62     82.15 o 
  -5   3   5     6159.77     7126.10    148.98 o 
  -3   3   5     1525.05     1585.88     41.77 o 
  -1   3   5     1298.98     1196.28     26.87 o 
   1   3   5      147.49      146.61     15.74 o 
   3   3   5     2426.30     2633.47     64.24 o 
   5   3   5     1847.23     1854.31     49.84 o 
   7   3   5     1649.05     1621.52    118.51 o 
   9   3   5     1017.77     1020.62     68.10 o 
  11   3   5      102.38       77.24     22.46 o 
  13   3   5      238.40      241.64     39.59 o 
 -18   4   5      649.60      637.67     45.12 o 
 -16   4   5      262.66      342.53     31.48 o 
 -14   4   5      301.19      273.39     26.51 o 
 -12   4   5      666.66      625.61     44.43 o 
 -10   4   5     3190.31     3183.54     75.63 o 
  -8   4   5     5692.36     5964.90    103.10 o 
  -6   4   5      653.28      649.31     33.10 o 
  -4   4   5      978.67      924.01     39.68 o 
  -2   4   5     2561.24     2802.91     46.77 o 
   0   4   5     2049.18     1992.04     34.45 o 
   2   4   5     1529.71     1442.00     37.53 o 
   4   4   5     1829.99     1775.60     47.41 o 
   6   4   5     2462.61     2687.99     64.56 o 
   8   4   5     2729.04     2984.74    123.59 o 
  10   4   5     3503.02     3428.37    142.83 o 
  12   4   5     1116.85     1104.21     82.20 o 
  14   4   5      707.15      629.82     66.52 o 
 -19   5   5      273.61      301.82     32.37 o 
 -17   5   5       23.67       34.24     12.53 o 
 -15   5   5      241.47      195.38     24.14 o 
 -13   5   5      243.09      240.84     30.20 o 
 -11   5   5     1319.77     1290.81     62.58 o 
  -9   5   5     6614.91     6444.65    114.46 o 
  -7   5   5      126.62      129.35     12.11 o 
  -5   5   5      581.00      557.15     32.20 o 
  -3   5   5      873.67      940.37     27.72 o 
  -1   5   5     1767.00     1917.09     37.23 o 
   1   5   5      694.94      725.60     21.70 o 
   3   5   5      662.64      652.68     27.47 o 
   5   5   5      622.14      575.00     27.98 o 
   7   5   5      867.44      859.30     37.16 o 
   9   5   5     1287.88     1320.93     84.30 o 
  11   5   5      210.86      259.85     40.40 o 
  13   5   5      153.17      135.72     32.56 o 
  15   5   5      647.34      572.09     68.11 o 
 -18   6   5      133.14      117.01     25.22 o 
 -16   6   5      481.14      406.62     43.89 o 
 -14   6   5      502.35      452.47     50.14 o 
 -12   6   5       73.36       79.48     18.60 o 
 -10   6   5      121.45      111.13     14.21 o 
  -8   6   5     2163.28     2174.06     56.67 o 
  -6   6   5      189.42      178.77     37.73 o 
  -4   6   5      968.62     1010.71     34.20 o 
  -2   6   5     2059.93     2161.98     36.51 o 
   0   6   5      565.34      510.06     14.24 o 
   2   6   5      771.51      860.66     24.47 o 
   4   6   5      377.70      347.88     21.70 o 
   6   6   5      604.35      578.87     30.05 o 
   8   6   5      549.49      512.17     37.28 o 
  10   6   5      437.89      470.61     53.87 o 
  12   6   5       39.84       19.24     15.66 o 
  14   6   5      222.31      177.12     39.66 o 
 -17   7   5      255.01      249.52     27.62 o 
 -15   7   5      197.04      181.43     22.17 o 
 -13   7   5      863.54      822.24     56.86 o 
 -11   7   5      368.66      321.10     33.03 o 
  -9   7   5      877.09      898.77     40.37 o 
  -7   7   5     1665.13     1691.90     67.10 o 
  -5   7   5       83.70       85.87     12.08 o 
  -3   7   5      986.99      944.10     26.49 o 
  -1   7   5      777.84      841.93     24.17 o 
   1   7   5       12.92        7.10      1.88 o 
   3   7   5      236.57      267.00     14.82 o 
   5   7   5      459.64      496.22     28.03 o 
   7   7   5      813.81      821.06     53.37 o 
   9   7   5     1028.14     1051.17     79.77 o 
  11   7   5      706.10      737.74     70.48 o 
  13   7   5      408.30      357.16     53.17 o 
  15   7   5      371.66      323.04     53.77 o 
 -16   8   5      127.25      140.00     20.93 o 
 -14   8   5      238.36      243.35     24.94 o 
 -12   8   5      494.14      549.84     45.27 o 
 -10   8   5      154.95      165.66     32.39 o 
  -8   8   5      634.32      576.06     40.52 o 
  -6   8   5      119.42      113.35     17.44 o 
  -4   8   5        6.63        4.56      2.77 o 
  -2   8   5      175.80      178.19     11.34 o 
   0   8   5      126.62      119.32      7.63 o 
   2   8   5      193.89      215.44     16.34 o 
   4   8   5       79.86       76.23      9.23 o 
   6   8   5      108.46      115.31     18.24 o 
   8   8   5      230.46      223.45     63.83 o 
  10   8   5      309.79      295.25     44.93 o 
  12   8   5        0.49       79.82     25.85 o 
  14   8   5      130.68      138.74     37.78 o 
  16   8   5       32.25       19.90     18.36 o 
 -17   9   5       66.34       16.88     13.22 o 
 -15   9   5      414.15      436.65     34.47 o 
 -13   9   5      246.71      319.18     27.32 o 
 -11   9   5      153.47      144.51     23.58 o 
  -9   9   5       69.03       49.24     12.03 o 
  -7   9   5      752.96      715.58     31.02 o 
  -5   9   5      139.70      149.88     10.34 o 
  -3   9   5       50.62       49.06      7.05 o 
  -1   9   5      355.49      363.74     16.36 o 
   1   9   5       75.10       85.02      9.24 o 
   3   9   5      504.60      498.41     26.40 o 
   5   9   5      424.19      364.48     32.07 o 
   7   9   5      370.86      372.70     33.23 o 
   9   9   5      274.80      268.89     43.20 o 
  11   9   5       86.36      141.94     33.86 o 
  13   9   5       77.99      106.81     34.50 o 
  15   9   5        5.20       -8.30     18.38 o 
 -16  10   5        7.37       33.46     16.32 o 
 -14  10   5      299.64      390.88     32.30 o 
 -12  10   5       65.19       79.25     20.94 o 
 -10  10   5      647.93      637.16     47.80 o 
  -8  10   5      993.79      975.87     55.72 o 
  -6  10   5        5.04        4.11      5.21 o 
  -4  10   5      726.90      701.63     32.14 o 
  -2  10   5       58.00       62.70      8.75 o 
   0  10   5     1464.16     1406.84     40.72 o 
   2  10   5       32.29        7.75     16.30 o 
   4  10   5     1391.42     1343.96     71.86 o 
   6  10   5      149.68      131.41     22.01 o 
   8  10   5      218.18      294.52     31.68 o 
  10  10   5      178.42      241.47     44.64 o 
  12  10   5       69.57       85.83     28.30 o 
  14  10   5      395.70      535.12     72.16 o 
 -15  11   5      206.20      229.51     34.94 o 
 -13  11   5      167.12      244.25     62.63 o 
 -11  11   5      499.99      462.66     43.20 o 
  -9  11   5      512.72      498.91     33.86 o 
  -7  11   5      147.15      146.92     15.70 o 
  -5  11   5       92.86       85.90      6.79 o 
  -3  11   5      767.97      777.97     28.97 o 
  -1  11   5     1457.87     1397.88     48.66 o 
   1  11   5      780.12      777.99     29.37 o 
   3  11   5      270.60      267.28     28.91 o 
   5  11   5       75.32       85.89     18.34 o 
   7  11   5      985.34      978.60     57.40 o 
   9  11   5     1168.60     1239.69     99.27 o 
  11  11   5      299.31      296.06     52.16 o 
  13  11   5       79.34      132.16     38.44 o 
  15  11   5       23.98      -30.62     30.62 o 
 -14  12   5        3.66       40.76     24.99 o 
 -12  12   5      187.88      203.97     36.76 o 
 -10  12   5      360.51      353.83     25.98 o 
  -8  12   5      392.41      430.93     27.25 o 
  -6  12   5      102.49       81.77     12.48 o 
  -4  12   5      339.05      347.81     25.23 o 
  -2  12   5      852.87      827.60     35.90 o 
   0  12   5      604.25      607.17     28.98 o 
   2  12   5       86.67       82.07     18.37 o 
   4  12   5       62.86       65.82     16.60 o 
   6  12   5      775.58      591.84     45.00 o 
   8  12   5      453.16      424.47     39.80 o 
  10  12   5       61.48       55.83     23.68 o 
  12  12   5       59.12       70.76     28.53 o 
  14  12   5       25.54       10.69     21.35 o 
 -13  13   5      410.61      443.92     36.94 o 
 -11  13   5      734.11      778.65     40.21 o 
  -9  13   5      195.84      244.70     26.67 o 
  -7  13   5       14.74       14.70      7.24 o 
  -5  13   5      509.41      584.80     34.53 o 
  -3  13   5      939.17      983.99     42.61 o 
  -1  13   5      640.25      657.38     32.66 o 
   1  13   5     1108.41      998.87     57.26 o 
   3  13   5      395.15      425.61     47.03 o 
   5  13   5       82.03      141.03     23.25 o 
   7  13   5      257.20      247.91     31.41 o 
   9  13   5       88.66       73.17     29.45 o 
  11  13   5      193.13      193.46     45.46 o 
 -12  14   5       77.42       38.01     15.67 o 
 -10  14   5       96.63      121.95     16.74 o 
  -8  14   5        9.79       15.24      8.36 o 
  -6  14   5      159.69      151.83     18.50 o 
  -4  14   5      138.23      170.86     19.31 o 
  -2  14   5      343.09      288.34     23.20 o 
   0  14   5      283.40      282.02     31.78 o 
   2  14   5      270.99      169.32     25.09 o 
   4  14   5      209.83      206.90     28.41 o 
   6  14   5      361.38      383.30     38.49 o 
   8  14   5       29.05      -25.77     25.77 o 
  10  14   5       30.68       -5.71     17.48 o 
  -9  15   5       26.58       42.92      9.85 o 
  -7  15   5      557.53      678.82     40.58 o 
  -5  15   5      230.64      225.01     22.66 o 
  -3  15   5      146.99      128.34     23.44 o 
  -1  15   5      131.63      161.81     24.43 o 
   1  15   5      149.53      142.92     23.05 o 
   3  15   5       22.05       29.17     13.22 o 
   5  15   5      175.86      175.64     27.16 o 
   7  15   5      504.40      567.85     48.82 o 
   9  15   5       43.98       50.45     30.00 o 
  -8  16   5       15.36       30.17     11.37 o 
  -6  16   5        6.56        3.71     10.11 o 
  -4  16   5      399.91      411.98     48.92 o 
  -2  16   5      103.59      140.39     24.33 o 
   0  16   5       92.69       26.83     12.89 o 
   2  16   5        7.91       15.10     21.86 o 
   4  16   5       65.12       63.26     17.44 o 
   6  16   5       52.59       64.38     19.01 o 
  -3  17   5       37.08       46.38     15.53 o 
  -1  17   5       30.21       55.27     17.10 o 
   1  17   5       51.72       52.76     27.76 o 
   3  17   5       11.65       13.39     13.53 o 
 -18   0   6      527.87      631.00     79.89 o 
 -16   0   6      233.56      278.61     50.36 o 
 -14   0   6      438.34      413.74     57.49 o 
 -12   0   6      404.81      364.57     50.45 o 
 -10   0   6     2123.91     2369.32    121.90 o 
  -8   0   6     1118.49     1200.20     79.15 o 
  -6   0   6      163.40      228.94     31.75 o 
  -4   0   6     5222.24     5688.24    155.84 o 
  -2   0   6      231.52      210.94     15.94 o 
   0   0   6     4654.27     5297.83     95.06 o 
   2   0   6     9089.84     9499.16    159.19 o 
   4   0   6     4341.76     4656.32     96.41 o 
   6   0   6     5765.41     6567.49    128.48 o 
   8   0   6      112.31       98.55     19.35 o 
  10   0   6      670.74      683.65     52.65 o 
 -19   1   6      170.09      210.00     34.05 o 
 -17   1   6      555.54      559.78     69.11 o 
 -15   1   6      769.10      846.88    106.11 o 
 -13   1   6       95.15       90.09     19.20 o 
 -11   1   6     1419.46     1379.13     66.55 o 
  -9   1   6     1798.68     1805.78     71.74 o 
  -7   1   6      173.90      176.96     16.74 o 
  -5   1   6     5269.81     5691.33    120.40 o 
  -3   1   6      328.02      303.66     14.29 o 
  -1   1   6      684.91      653.98     18.50 o 
   1   1   6      392.97      330.36     14.50 o 
   3   1   6     1465.47     1457.00     32.21 o 
   5   1   6      261.31      309.36     15.19 o 
   7   1   6     5278.35     5340.38    108.60 o 
   9   1   6      233.78      230.56     20.49 o 
  11   1   6      652.81      681.21     57.11 o 
 -18   2   6      257.72      256.10     29.76 o 
 -16   2   6      651.67      667.54     54.55 o 
 -14   2   6      231.17      271.24     49.29 o 
 -12   2   6      303.41      289.87     31.68 o 
 -10   2   6     2569.79     2507.53    112.05 o 
  -8   2   6      722.76      709.51     59.59 o 
  -6   2   6     2733.97     2814.76    101.09 o 
  -4   2   6      871.83      946.03     40.00 o 
  -2   2   6      495.83      609.36     26.91 o 
   0   2   6     2150.26     2186.80     41.36 o 
   2   2   6      849.65      850.96     23.14 o 
   4   2   6      804.50      809.11     23.30 o 
   6   2   6     3247.68     3477.61     66.96 o 
   8   2   6     2144.58     2200.19     63.71 o 
  10   2   6      286.00      228.85     33.77 o 
  12   2   6      659.86      568.75     55.91 o 
 -19   3   6       37.80       28.31     12.70 o 
 -17   3   6      378.65      428.19     37.22 o 
 -15   3   6      257.97      296.47     28.96 o 
 -13   3   6      736.91      729.17     41.79 o 
 -11   3   6     1449.78     1570.67     58.24 o 
  -9   3   6     2604.72     2706.73     95.03 o 
  -7   3   6       37.56       58.71     16.37 o 
  -5   3   6      463.03      509.85     31.20 o 
  -3   3   6     2084.13     2118.57     43.18 o 
  -1   3   6     1264.44     1523.69     36.05 o 
   1   3   6      642.38      686.98     26.76 o 
   3   3   6     1578.85     1815.31     34.81 o 
   5   3   6      614.91      615.72     22.71 o 
   7   3   6      405.83      398.70     43.20 o 
   9   3   6     1845.02     1988.43    100.02 o 
  11   3   6     1041.99     1021.48     75.24 o 
  13   3   6      292.42      258.60     41.35 o 
 -18   4   6       31.15       23.20     18.79 o 
 -16   4   6      138.70      129.50     25.86 o 
 -14   4   6      272.85      275.61     26.66 o 
 -12   4   6      621.75      564.03     44.61 o 
 -10   4   6     1270.69     1164.24    119.13 o 
  -8   4   6      926.15     1010.60     51.29 o 
  -6   4   6      812.64      867.69     43.54 o 
  -4   4   6      949.69     1035.15     36.81 o 
  -2   4   6      535.06      589.42     20.48 o 
   0   4   6     1380.36     1300.15     42.70 o 
   2   4   6      346.73      405.43     13.75 o 
   4   4   6     1707.13     1695.22     97.04 o 
   6   4   6      211.79      247.37     23.97 o 
   8   4   6      907.12      948.59     49.13 o 
  10   4   6      525.51      572.73     55.91 o 
  12   4   6      104.59      103.01     27.93 o 
  14   4   6      108.52      104.76     30.09 o 
 -17   5   6        0.76      -17.02     18.16 o 
 -15   5   6      227.59      242.61     33.86 o 
 -13   5   6      324.94      302.13     58.13 o 
 -11   5   6       73.64       75.70     18.69 o 
  -9   5   6     2274.53     2374.72    112.12 o 
  -7   5   6      494.00      487.88     34.66 o 
  -5   5   6      155.22      164.57     25.05 o 
  -3   5   6      164.17      157.81     11.17 o 
  -1   5   6      133.39      170.15      9.31 o 
   1   5   6     1161.84     1064.12     29.96 o 
   3   5   6     1082.87     1054.19     36.54 o 
   5   5   6      296.65      331.89     22.04 o 
   7   5   6     1825.78     1953.01     72.19 o 
   9   5   6      656.73      636.00     59.18 o 
  11   5   6      172.86      173.41     34.24 o 
  13   5   6        8.84      -18.63     18.63 o 
  15   5   6        0.74      -20.04     20.04 o 
 -18   6   6      120.95      220.03     35.19 o 
 -16   6   6      189.09      131.08     25.63 o 
 -14   6   6      119.17      100.89     22.24 o 
 -12   6   6      530.31      604.66     46.98 o 
 -10   6   6     3119.55     2922.49     72.37 o 
  -8   6   6      105.14       96.61     11.14 o 
  -6   6   6      734.22      740.19     46.84 o 
  -4   6   6     1434.46     1375.80     37.74 o 
  -2   6   6      381.44      398.37     11.28 o 
   0   6   6      215.64      219.87      7.85 o 
   2   6   6      306.44      305.63     17.36 o 
   4   6   6       75.52       79.03     11.39 o 
   6   6   6      101.51      158.78     18.15 o 
   8   6   6     2460.92     2580.33     88.95 o 
  10   6   6      262.50      245.17     39.91 o 
  12   6   6      132.27      137.50     32.26 o 
  14   6   6       77.12       85.93     29.64 o 
  16   6   6      115.05       83.05     28.22 o 
 -17   7   6      128.17      146.50     28.99 o 
 -15   7   6      694.58      653.42     54.79 o 
 -13   7   6       91.54       95.23     21.21 o 
 -11   7   6       89.14        9.85     30.99 o 
  -9   7   6      854.54      784.36     34.04 o 
  -7   7   6      619.16      606.62     26.59 o 
  -5   7   6     1155.68     1119.01     42.94 o 
  -3   7   6      242.63      232.77     10.42 o 
  -1   7   6     1060.37     1039.54     28.00 o 
   1   7   6      803.15      762.71     16.71 o 
   3   7   6     1150.33     1084.19     40.36 o 
   5   7   6      668.57      700.76     48.05 o 
   7   7   6      680.21      665.81     43.51 o 
   9   7   6      481.73      417.70     52.20 o 
  11   7   6      192.50      208.05     38.88 o 
  13   7   6      278.90      268.79     46.68 o 
  15   7   6       54.92       58.23     27.32 o 
 -16   8   6      203.40      170.16     30.79 o 
 -14   8   6      929.01     1008.50     67.15 o 
 -12   8   6      197.61      208.47     29.86 o 
 -10   8   6      115.38      133.51     15.61 o 
  -8   8   6      190.31      210.92     26.17 o 
  -6   8   6     1819.84     1797.02     48.93 o 
  -4   8   6        5.48        3.02      3.38 o 
  -2   8   6     2324.43     2133.01     42.15 o 
   0   8   6     1560.98     1575.16     29.12 o 
   2   8   6      223.37      202.74     13.39 o 
   4   8   6      329.62      334.78     23.96 o 
   6   8   6      383.58      389.36     61.61 o 
   8   8   6       26.63       46.14     22.88 o 
  10   8   6      648.66      613.49     65.66 o 
  12   8   6      646.20      690.53     73.57 o 
  14   8   6      150.43       85.64     31.87 o 
  16   8   6       24.39       14.21     16.21 o 
 -15   9   6      211.25      207.66     32.82 o 
 -13   9   6      765.88      825.77     59.96 o 
 -11   9   6      604.39      606.73     48.16 o 
  -9   9   6     1067.24     1094.15     83.48 o 
  -7   9   6     2360.19     2273.90     70.24 o 
  -5   9   6      387.65      335.23     15.06 o 
  -3   9   6       33.07       42.82      7.13 o 
  -1   9   6      504.66      459.80     16.62 o 
   1   9   6     2699.18     2606.71     97.64 o 
   3   9   6      178.74      173.06     13.55 o 
   5   9   6      322.79      286.43     29.55 o 
   7   9   6       31.12       27.13     23.97 o 
   9   9   6      905.04      982.74     84.27 o 
  11   9   6      610.20      568.27     67.73 o 
  13   9   6      207.13      184.51     42.86 o 
  15   9   6      390.44      380.14     63.33 o 
 -14  10   6      104.97      138.08     28.59 o 
 -12  10   6      225.25      231.56     31.85 o 
 -10  10   6      232.47      238.67     30.98 o 
  -8  10   6      712.49      643.57     59.18 o 
  -6  10   6      776.99      740.77     33.38 o 
  -4  10   6        7.88       23.26      7.99 o 
  -2  10   6     1297.59     1220.76     34.66 o 
   0  10   6     1475.68     1491.60     30.25 o 
   2  10   6      204.53      197.44     19.04 o 
   4  10   6      800.47      798.91     35.60 o 
   6  10   6        2.83      -10.80     17.08 o 
   8  10   6      300.22      349.14     35.75 o 
  10  10   6      841.16      761.12     78.37 o 
  12  10   6      231.27      234.30     46.06 o 
  14  10   6       60.98       89.58     34.25 o 
 -13  11   6      131.97      153.36     26.90 o 
 -11  11   6      173.92      188.28     28.97 o 
  -9  11   6       72.59       97.41     14.11 o 
  -7  11   6      417.63      405.78     26.07 o 
  -5  11   6      254.17      211.39     18.28 o 
  -3  11   6      344.15      338.98     39.40 o 
  -1  11   6      379.70      362.55     17.54 o 
   1  11   6      135.47      114.59      9.27 o 
   3  11   6      222.00      207.12     19.06 o 
   5  11   6      321.10      324.15     33.48 o 
   7  11   6       69.96       66.03     18.15 o 
   9  11   6      327.89      254.94     47.46 o 
  11  11   6       85.77       17.62     18.28 o 
  13  11   6       38.45       56.47     26.61 o 
 -12  12   6      131.83      206.70     32.18 o 
 -10  12   6       30.19       30.99     10.44 o 
  -8  12   6       30.21       33.31      8.64 o 
  -6  12   6      204.94      226.80     19.80 o 
  -4  12   6       68.44       74.31     12.47 o 
  -2  12   6      174.92      128.77     15.53 o 
   0  12   6      119.80      115.66     13.18 o 
   2  12   6      331.82      322.86     33.53 o 
   4  12   6       14.97       24.36     12.90 o 
   6  12   6      152.85      170.81     26.53 o 
   8  12   6        8.76       -0.17     25.12 o 
  10  12   6      149.58      155.96     39.28 o 
  12  12   6      182.17      134.19     40.45 o 
 -11  13   6       11.66        2.71      9.27 o 
  -9  13   6       55.21       60.24     12.55 o 
  -7  13   6       51.83       37.34     10.70 o 
  -5  13   6       24.88       32.02     10.11 o 
  -3  13   6      161.46      157.84     18.02 o 
  -1  13   6      584.99      540.65     43.65 o 
   1  13   6      172.43      179.20     25.97 o 
   3  13   6      148.42      114.47     22.12 o 
   5  13   6       10.21       25.87     15.27 o 
   7  13   6      406.63      462.20     43.40 o 
   9  13   6       83.06       57.77     25.97 o 
  11  13   6       54.97       50.43     27.76 o 
 -10  14   6      202.80      252.95     23.56 o 
  -8  14   6      160.65      163.53     19.69 o 
  -6  14   6       19.12       14.92      8.51 o 
  -4  14   6      624.23      731.41     44.48 o 
  -2  14   6        2.40        7.71     11.26 o 
   0  14   6      610.96      667.88     50.02 o 
   2  14   6      314.11      342.36     36.24 o 
   4  14   6       43.18       89.39     20.00 o 
   6  14   6      223.21      253.42     33.35 o 
   8  14   6      180.38      232.89     32.87 o 
  10  14   6      251.34      350.04     63.06 o 
  -9  15   6       93.63      137.71     28.18 o 
  -7  15   6       94.66      110.54     23.31 o 
  -5  15   6       21.35       18.56     12.42 o 
  -3  15   6      101.10      140.81     24.27 o 
  -1  15   6      885.74      984.30     73.20 o 
   1  15   6      275.39      247.46     32.09 o 
   3  15   6       65.17       82.47     20.53 o 
   5  15   6      337.24      367.09     74.17 o 
   7  15   6        1.48       14.86     11.96 o 
  -6  16   6      150.80      127.66     24.25 o 
  -4  16   6      246.83      296.92     47.96 o 
  -2  16   6      424.25      486.31     44.77 o 
   0  16   6       51.45       37.14     15.06 o 
   2  16   6       34.44       81.39     20.14 o 
   4  16   6      149.23      136.58     25.87 o 
 -17   1   7       59.23       89.62     23.74 o 
 -15   1   7      109.12      111.14     25.45 o 
 -13   1   7      382.08      354.12     36.88 o 
 -11   1   7       28.16       40.49     15.44 o 
  -9   1   7      358.21      433.22     28.71 o 
  -7   1   7      281.34      277.02     25.50 o 
  -5   1   7      220.00      187.09     19.09 o 
  -3   1   7      685.57      688.30     23.74 o 
  -1   1   7      251.22      235.27     11.55 o 
   1   1   7      377.82      420.05     17.73 o 
   3   1   7     1165.92     1301.92     32.23 o 
   5   1   7      294.06      284.80     15.24 o 
   7   1   7     1105.08     1136.06     37.75 o 
   9   1   7      473.84      444.02     29.35 o 
  11   1   7       94.08       64.04     19.74 o 
  13   1   7       36.76       32.56     15.77 o 
 -18   2   7      561.93      632.02     46.70 o 
 -16   2   7      205.64      258.79     30.28 o 
 -14   2   7      337.20      369.65     32.04 o 
 -12   2   7      239.29      221.76     23.57 o 
 -10   2   7      789.77      815.09     41.07 o 
  -8   2   7      379.59      363.65     30.69 o 
  -6   2   7     1837.96     1861.02     67.52 o 
  -4   2   7      609.90      581.61     27.22 o 
  -2   2   7      557.99      560.27     19.19 o 
   0   2   7      422.13      439.61     22.01 o 
   2   2   7      284.27      303.71     14.70 o 
   4   2   7       96.71      108.03     11.39 o 
   6   2   7      470.25      481.64     22.94 o 
   8   2   7     2439.64     2508.91     70.34 o 
  10   2   7      254.39      257.28     35.93 o 
  12   2   7      834.96      979.44     75.35 o 
  14   2   7      200.48      249.12     41.76 o 
 -17   3   7      581.81      645.18     46.18 o 
 -15   3   7      924.99      933.32     62.15 o 
 -13   3   7      328.40      290.08     27.48 o 
 -11   3   7      122.45      104.57     19.72 o 
  -9   3   7     1674.47     1630.96     69.54 o 
  -7   3   7      739.31      708.00     76.66 o 
  -5   3   7      153.86      189.62     37.76 o 
  -3   3   7      348.10      361.54     21.99 o 
  -1   3   7     3311.58     3313.40     47.19 o 
   1   3   7      439.47      459.52     22.19 o 
   3   3   7      169.55      178.36     10.97 o 
   5   3   7      718.82      734.63     26.69 o 
   7   3   7      449.06      394.29     20.73 o 
   9   3   7     3500.32     3521.43    142.38 o 
  11   3   7      345.70      340.00     44.20 o 
  13   3   7       40.94       27.52     16.89 o 
 -18   4   7       65.12       39.98     50.13 o 
 -16   4   7      225.23      241.52     34.31 o 
 -14   4   7       35.10       31.38     15.06 o 
 -12   4   7       73.83       79.94     19.14 o 
 -10   4   7      226.13      184.93     24.48 o 
  -8   4   7     4821.68     4868.14    126.66 o 
  -6   4   7     1462.38     1556.19     61.27 o 
  -4   4   7       63.59       59.47      8.47 o 
  -2   4   7     5461.04     5503.91    106.08 o 
   0   4   7      897.19      885.78     31.72 o 
   2   4   7     1812.86     1723.46     38.12 o 
   4   4   7      969.30      969.53     30.11 o 
   6   4   7        3.26        6.55      8.91 o 
   8   4   7      699.79      696.99     43.36 o 
  10   4   7     1041.49      932.04     73.14 o 
  12   4   7      656.45      542.15     59.58 o 
  14   4   7       20.91      -21.57     21.57 o 
 -17   5   7      211.90      174.79     30.94 o 
 -15   5   7      129.68      118.76     51.80 o 
 -13   5   7      607.86      662.99     51.01 o 
 -11   5   7     2317.93     2468.64    128.29 o 
  -9   5   7      556.65      648.40     77.10 o 
  -7   5   7     1355.83     1359.81     60.27 o 
  -5   5   7      608.66      609.93     31.20 o 
  -3   5   7      181.61      180.14     12.81 o 
  -1   5   7     1132.27     1236.38     33.03 o 
   1   5   7     3059.14     3116.96     50.28 o 
   3   5   7     1247.80     1327.69     57.78 o 
   5   5   7      661.41      648.18     41.75 o 
   7   5   7     1732.64     1944.05     74.38 o 
   9   5   7      159.85       92.62     23.51 o 
  11   5   7      546.90      514.68     57.72 o 
  13   5   7      118.32      100.36     27.75 o 
  15   5   7      254.56      270.11     47.71 o 
 -16   6   7       90.19       64.46     20.74 o 
 -14   6   7      244.47      265.05     35.13 o 
 -12   6   7      329.26      337.18     36.25 o 
 -10   6   7      433.00      408.50     36.93 o 
  -8   6   7      161.48      165.82     22.61 o 
  -6   6   7     1706.60     1673.23     47.06 o 
  -4   6   7      621.44      636.04     23.57 o 
  -2   6   7     1160.86     1185.15     25.51 o 
   0   6   7      130.27      133.24      7.11 o 
   2   6   7       52.72       93.36     16.25 o 
   4   6   7        8.64       11.46     10.35 o 
   6   6   7      102.41       99.39     26.68 o 
   8   6   7      276.77      266.03     28.85 o 
  10   6   7       11.65       25.47     19.69 o 
  12   6   7      733.80      797.20     76.17 o 
  14   6   7      105.56       57.14     26.45 o 
  16   6   7       10.78      -12.15     18.28 o 
 -17   7   7       44.09       12.73     22.85 o 
 -15   7   7       90.20       82.15     22.30 o 
 -13   7   7      101.55      114.20     23.65 o 
 -11   7   7      157.69      130.57     22.96 o 
  -9   7   7      114.65       92.13     19.10 o 
  -7   7   7     1682.30     1551.73     56.19 o 
  -5   7   7      495.23      453.37     27.98 o 
  -3   7   7      126.99      128.27      8.35 o 
  -1   7   7     1387.06     1381.09     27.57 o 
   1   7   7     2868.48     2701.39     78.50 o 
   3   7   7     1517.17     1464.97     49.79 o 
   5   7   7       88.51       82.48     12.89 o 
   7   7   7       36.04       97.44     19.51 o 
   9   7   7      249.47      310.35     32.72 o 
  11   7   7      107.53      125.89     32.74 o 
  13   7   7       62.60      121.96     35.64 o 
  15   7   7       52.98       71.50     27.93 o 
 -16   8   7       62.99       92.36     23.35 o 
 -14   8   7       72.85       52.46     19.64 o 
 -12   8   7      300.88      258.72     33.31 o 
 -10   8   7      189.78      164.21     16.16 o 
  -8   8   7      507.05      512.38     25.68 o 
  -6   8   7      521.88      470.76     24.94 o 
  -4   8   7     1100.10     1018.83     26.08 o 
  -2   8   7      775.77      858.41     29.81 o 
   0   8   7      240.59      245.25     10.97 o 
   2   8   7      538.52      520.48     34.46 o 
   4   8   7      953.33      975.20     53.34 o 
   6   8   7       20.19       32.69     15.23 o 
   8   8   7      130.63      144.94     32.49 o 
  10   8   7       19.76       10.41     14.45 o 
  12   8   7       70.39       44.06     23.55 o 
  14   8   7        1.03       14.10     17.18 o 
 -15   9   7      252.36      285.57     37.63 o 
 -13   9   7      315.05      276.61     36.05 o 
 -11   9   7      165.41      181.23     27.39 o 
  -9   9   7       54.62       38.52     12.35 o 
  -7   9   7     1472.98     1475.29     56.94 o 
  -5   9   7     2192.03     2068.56     34.47 o 
  -3   9   7      226.43      211.50     14.00 o 
  -1   9   7      119.52      136.03      8.29 o 
   1   9   7      187.37      168.95     13.03 o 
   3   9   7      124.31       96.40     17.37 o 
   5   9   7      274.44      251.31     39.43 o 
   7   9   7      464.06      502.74     41.73 o 
   9   9   7       25.00       21.74     13.82 o 
  11   9   7      309.31      358.94     55.61 o 
  13   9   7       23.69       60.61     26.12 o 
  15   9   7       17.39        8.28     18.88 o 
 -14  10   7      367.88      326.75     40.43 o 
 -12  10   7      572.59      634.45     53.16 o 
 -10  10   7      266.25      298.87     28.22 o 
  -8  10   7      117.02      118.86     15.06 o 
  -6  10   7      651.78      570.40     30.41 o 
  -4  10   7      251.83      247.21     19.30 o 
  -2  10   7      283.50      255.69     13.83 o 
   0  10   7      124.74      119.65      7.39 o 
   2  10   7      311.99      350.49     22.07 o 
   4  10   7      502.95      550.29     42.93 o 
   6  10   7      166.21      181.14     26.90 o 
   8  10   7      108.54       89.85     20.99 o 
  10  10   7      404.67      477.81     64.60 o 
  12  10   7      813.56      989.28     95.07 o 
  14  10   7       25.15       30.91     23.66 o 
 -13  11   7       98.37       91.03     53.56 o 
 -11  11   7      183.44      183.08     36.19 o 
  -9  11   7      445.09      439.48     29.25 o 
  -7  11   7      594.00      667.63     36.84 o 
  -5  11   7     1637.15     1834.50     55.43 o 
  -3  11   7      304.25      281.00     22.69 o 
  -1  11   7     1479.26     1650.88     50.23 o 
   1  11   7       54.44       41.47     15.00 o 
   3  11   7      970.50     1068.83     61.38 o 
   5  11   7       53.88       42.95     15.44 o 
   7  11   7      187.97      218.53     29.66 o 
   9  11   7       36.53       27.87     26.70 o 
  11  11   7      168.73      204.28     45.72 o 
  13  11   7       66.10      122.56     37.35 o 
 -12  12   7       20.41       20.30      9.84 o 
 -10  12   7      230.95      221.08     23.83 o 
  -8  12   7      299.66      308.50     24.82 o 
  -6  12   7      164.05      223.04     20.32 o 
  -4  12   7      243.78      241.68     33.85 o 
  -2  12   7      533.26      545.09     30.18 o 
   0  12   7      663.58      666.33     58.20 o 
   2  12   7     1186.09     1329.34     74.55 o 
   4  12   7      286.97      330.99     35.81 o 
   6  12   7      150.71      244.79     50.53 o 
   8  12   7      211.22      192.06     29.54 o 
  10  12   7      245.72      245.20     49.63 o 
  12  12   7       95.19       94.81     34.79 o 
 -11  13   7       55.90       58.75     13.37 o 
  -9  13   7      213.03      242.61     22.47 o 
  -7  13   7      248.09      231.34     21.41 o 
  -5  13   7       34.79       20.59      9.78 o 
  -3  13   7       60.18       60.10     16.45 o 
  -1  13   7      128.42      151.04     25.74 o 
   1  13   7      337.89      470.36     42.91 o 
   3  13   7       39.58       10.98     11.43 o 
   5  13   7      192.68      174.49     28.11 o 
   7  13   7      281.74      325.95     38.09 o 
   9  13   7      181.29      195.89     45.67 o 
  -8  14   7      297.38      288.67     25.22 o 
  -6  14   7       64.23       75.98     19.09 o 
  -4  14   7       57.09       68.20     18.88 o 
  -2  14   7      300.88      303.30     35.82 o 
   0  14   7      388.09      386.37     40.20 o 
   2  14   7      474.12      507.13     45.78 o 
   4  14   7      215.58      239.76     32.82 o 
   6  14   7        1.28        9.25     12.95 o 
   8  14   7      104.12      105.54     24.26 o 
  -7  15   7        0.56        7.31     10.37 o 
  -5  15   7      141.16      150.71     26.86 o 
  -3  15   7      195.40      214.40     31.01 o 
  -1  15   7        5.75       15.11     12.50 o 
   1  15   7       18.07       -2.75     19.19 o 
   3  15   7       12.78        9.41     24.60 o 
   5  15   7      222.36      192.54     39.18 o 
  -4  16   7      228.42      236.52     32.50 o 
  -2  16   7      122.78      139.15     28.63 o 
   0  16   7        3.38       -3.21     17.26 o 
   2  16   7       51.22       54.36     29.49 o 
 -18   0   8      532.72      662.77     83.88 o 
 -16   0   8      601.59      641.85     79.42 o 
 -14   0   8     1982.33     2220.33    140.46 o 
 -12   0   8     2818.73     2841.12    151.83 o 
 -10   0   8     2051.79     2140.45    122.60 o 
  -8   0   8     2220.39     2227.82    108.75 o 
  -6   0   8     2792.04     2723.10    111.28 o 
  -4   0   8      675.09      663.14     34.77 o 
  -2   0   8      640.65      621.55     30.62 o 
   0   0   8     1572.32     1765.77     58.62 o 
   2   0   8     2892.16     2724.00     74.48 o 
   4   0   8      475.60      507.73     40.99 o 
   6   0   8      276.96      293.81     35.81 o 
   8   0   8      797.67      931.55     60.02 o 
  10   0   8      899.94      835.65     60.99 o 
  12   0   8     1101.68     1260.34     81.02 o 
 -17   1   8        3.73        9.00     13.49 o 
 -15   1   8      518.32      627.58     67.03 o 
 -13   1   8      152.89      120.00     19.15 o 
 -11   1   8      611.18      639.93     38.49 o 
  -9   1   8      158.28      180.67     32.16 o 
  -7   1   8      796.50      757.96     43.47 o 
  -5   1   8     1873.05     1814.10     44.07 o 
  -3   1   8      648.18      678.23     25.20 o 
  -1   1   8     1453.17     1530.04     33.29 o 
   1   1   8      131.06      130.13     10.95 o 
   3   1   8     1337.39     1321.04     34.72 o 
   5   1   8     1278.30     1334.49     35.95 o 
   7   1   8       96.65       84.36     11.39 o 
   9   1   8      392.18      377.54     44.39 o 
  11   1   8      195.33      193.49     21.69 o 
  13   1   8      253.42      219.28     36.60 o 
 -18   2   8      589.01      609.74     46.97 o 
 -16   2   8      183.30      179.01     25.92 o 
 -14   2   8     1885.56     1981.14     76.12 o 
 -12   2   8      399.27      427.74     40.01 o 
 -10   2   8      233.43      211.11     26.42 o 
  -8   2   8     1435.43     1364.57     71.25 o 
  -6   2   8      368.12      405.26     34.20 o 
  -4   2   8      133.39      141.16     16.65 o 
  -2   2   8     1440.72     1399.43     33.74 o 
   0   2   8     1006.71      980.10     35.95 o 
   2   2   8       25.53       20.86      5.59 o 
   4   2   8      396.77      359.81     17.35 o 
   6   2   8      738.61      779.19     30.77 o 
   8   2   8      320.93      294.92     20.23 o 
  10   2   8     1999.91     1923.09     91.65 o 
  12   2   8      506.92      516.52     54.81 o 
  14   2   8        4.38        0.22     12.59 o 
 -17   3   8      630.68      606.54     55.90 o 
 -15   3   8      171.70      194.62     53.06 o 
 -13   3   8      169.72      152.01     25.16 o 
 -11   3   8      229.28      252.09     62.69 o 
  -9   3   8      156.03      119.43     20.07 o 
  -7   3   8     1248.54     1313.96     98.16 o 
  -5   3   8     1725.32     1823.67     46.53 o 
  -3   3   8      171.31      138.51     14.93 o 
  -1   3   8      483.60      477.78     21.59 o 
   1   3   8      281.08      250.36     14.84 o 
   3   3   8      171.78      189.41     14.57 o 
   5   3   8       11.73        9.16      4.95 o 
   7   3   8      228.16      213.58     16.27 o 
   9   3   8      647.29      626.87     57.56 o 
  11   3   8      285.71      327.87     44.80 o 
  13   3   8        0.86        8.48     12.61 o 
  15   3   8       82.96       79.52     29.07 o 
 -16   4   8       30.87       42.66     18.26 o 
 -14   4   8        2.41        3.72     13.67 o 
 -12   4   8      184.70      208.99     28.56 o 
 -10   4   8      910.92      891.07     54.48 o 
  -8   4   8      573.60      561.52     40.06 o 
  -6   4   8      540.17      579.27     31.88 o 
  -4   4   8     1074.18     1155.05     47.20 o 
  -2   4   8      665.51      658.91     31.27 o 
   0   4   8     1419.76     1488.76     46.39 o 
   2   4   8      640.17      693.61     22.64 o 
   4   4   8      409.98      429.95     42.69 o 
   6   4   8      430.01      492.06     21.19 o 
   8   4   8      703.76      716.86     56.44 o 
  10   4   8      347.71      318.27     44.64 o 
  12   4   8      107.29      126.80     29.97 o 
  14   4   8      154.17      166.73     37.62 o 
  16   4   8        8.05       -8.99     15.67 o 
 -17   5   8       61.05       65.91     19.71 o 
 -15   5   8        4.10        8.41     11.01 o 
 -13   5   8      117.71       88.25     21.27 o 
 -11   5   8       51.79       44.03     15.05 o 
  -9   5   8      542.26      501.53     40.04 o 
  -7   5   8      635.12      530.17     32.52 o 
  -5   5   8     2025.43     2004.77     49.39 o 
  -3   5   8     1021.54     1058.20     33.66 o 
  -1   5   8     2375.57     2432.97     76.92 o 
   1   5   8       66.36       71.07      7.87 o 
   3   5   8       34.21       33.39      4.87 o 
   5   5   8      417.00      417.32     33.99 o 
   7   5   8      690.31      772.90     47.81 o 
   9   5   8       78.24       90.68     19.08 o 
  11   5   8      323.55      336.10     48.55 o 
  13   5   8       38.83        0.34     15.79 o 
  15   5   8       73.66       60.38     27.46 o 
 -16   6   8       76.63      113.26     30.59 o 
 -14   6   8      360.04      426.55     43.70 o 
 -12   6   8       32.89       22.25     10.92 o 
 -10   6   8       56.50       67.81     16.20 o 
  -8   6   8      401.63      386.52     34.93 o 
  -6   6   8     2351.06     2396.28     69.77 o 
  -4   6   8     1851.75     1918.59     63.52 o 
  -2   6   8      194.05      193.66     13.83 o 
   0   6   8     1831.92     1853.60     90.07 o 
   2   6   8      497.77      491.72     37.22 o 
   4   6   8     3454.47     3700.00    109.68 o 
   6   6   8      207.74      160.67     22.84 o 
   8   6   8      189.90      205.13     36.39 o 
  10   6   8      320.66      294.03     45.65 o 
  12   6   8      358.59      360.76     53.90 o 
  14   6   8      121.75      111.55     32.91 o 
 -15   7   8      256.17      312.82     39.81 o 
 -13   7   8      530.90      559.91     63.94 o 
 -11   7   8      309.53      330.33     35.57 o 
  -9   7   8       27.33       36.69     14.04 o 
  -7   7   8      580.57      566.01     34.52 o 
  -5   7   8      840.45      893.57     28.88 o 
  -3   7   8      892.24      882.46     25.77 o 
  -1   7   8      444.04      447.51     14.29 o 
   1   7   8      359.41      333.39     14.48 o 
   3   7   8      149.72      174.25     24.06 o 
   5   7   8      267.86      293.29     31.58 o 
   7   7   8      212.28      220.17     28.09 o 
   9   7   8      145.54      160.36     25.25 o 
  11   7   8      287.01      273.59     46.07 o 
  13   7   8      160.22      201.14     43.30 o 
  15   7   8      198.22      178.12     43.21 o 
 -14   8   8       70.12       52.87     19.19 o 
 -12   8   8      674.44      671.47     75.17 o 
 -10   8   8      280.10      250.90     49.14 o 
  -8   8   8      337.31      277.52     25.71 o 
  -6   8   8      107.62       88.97      9.99 o 
  -4   8   8     4269.34     4141.50     65.19 o 
  -2   8   8      676.65      668.45     21.56 o 
   0   8   8       79.82       79.86      7.44 o 
   2   8   8      273.95      272.38     21.31 o 
   4   8   8      601.78      614.21     44.54 o 
   6   8   8      465.68      437.48     63.44 o 
   8   8   8      104.54      161.21     31.97 o 
  10   8   8      350.91      387.68     56.22 o 
  12   8   8        2.50       -2.29     14.02 o 
  14   8   8      334.67      384.55     60.51 o 
 -13   9   8       65.04       55.54     18.18 o 
 -11   9   8      914.84      937.48     62.47 o 
  -9   9   8      217.56      214.24     23.43 o 
  -7   9   8      314.84      303.43     23.01 o 
  -5   9   8      116.54       91.50      8.36 o 
  -3   9   8      393.48      416.61     28.82 o 
  -1   9   8      789.60      747.97     24.56 o 
   1   9   8     3090.99     2862.12     85.82 o 
   3   9   8     1325.06     1465.54    101.36 o 
   5   9   8      957.43      946.59     67.81 o 
   7   9   8      186.08      130.75     23.94 o 
   9   9   8       24.69       29.48     13.37 o 
  11   9   8      123.74       38.66     23.42 o 
  13   9   8      401.26      494.44     68.42 o 
 -14  10   8      228.23      237.74     35.64 o 
 -12  10   8      332.92      329.46     41.92 o 
 -10  10   8       76.50       87.21     17.64 o 
  -8  10   8      449.00      432.16     28.68 o 
  -6  10   8       63.24       54.39     11.16 o 
  -4  10   8      174.15      156.21     15.69 o 
  -2  10   8      382.90      378.26     24.92 o 
   0  10   8      381.36      376.37     48.03 o 
   2  10   8     1627.80     1694.10     78.33 o 
   4  10   8       28.76       46.84     15.74 o 
   6  10   8      830.01      867.00     58.02 o 
   8  10   8      128.28      121.25     28.07 o 
  10  10   8       21.78       18.40     18.44 o 
  12  10   8      337.10      384.24     62.34 o 
 -13  11   8       74.52       98.97     35.43 o 
 -11  11   8        4.00        1.46      9.78 o 
  -9  11   8      248.84      243.11     22.54 o 
  -7  11   8      129.61      158.04     22.32 o 
  -5  11   8      602.65      664.53     33.42 o 
  -3  11   8      539.44      548.09     43.18 o 
  -1  11   8       68.51       74.39     18.77 o 
   1  11   8      429.66      459.99     41.48 o 
   3  11   8      182.82      146.29     24.69 o 
   5  11   8       66.45       87.99     20.70 o 
   7  11   8       21.51       19.23     23.12 o 
   9  11   8      164.83      192.86     29.51 o 
  11  11   8       34.07       51.36     27.38 o 
 -10  12   8      119.61      139.65     20.89 o 
  -8  12   8       64.11       58.68     12.86 o 
  -6  12   8      245.15      199.53     19.44 o 
  -4  12   8       68.59       35.11     33.47 o 
  -2  12   8        5.05        9.44     11.46 o 
   0  12   8        4.02       -4.80     10.74 o 
   2  12   8       94.46       98.56     21.89 o 
   4  12   8       43.99       55.51     16.83 o 
   6  12   8       66.76       53.01     17.65 o 
   8  12   8      189.91      182.99     39.71 o 
  10  12   8       65.19       53.25     20.21 o 
  -9  13   8      407.85      468.05     32.20 o 
  -7  13   8       39.21       31.79     13.89 o 
  -5  13   8       35.46       29.03     26.50 o 
  -3  13   8       43.63       44.63     14.30 o 
  -1  13   8        2.89       -1.31     11.32 o 
   1  13   8       49.90       75.28     20.86 o 
   3  13   8      249.39      233.63     33.05 o 
   5  13   8       21.10       33.84     15.65 o 
   7  13   8        1.09      -12.28     12.59 o 
   9  13   8      254.48      278.57     47.86 o 
  -8  14   8        9.14       -3.93     10.70 o 
  -6  14   8      126.56      131.87     25.63 o 
  -4  14   8       26.29       62.55     35.08 o 
  -2  14   8      148.49      159.88     27.85 o 
   0  14   8      659.86      737.54     56.85 o 
   2  14   8      561.67      630.13     52.70 o 
   4  14   8       31.86       59.24     19.82 o 
   6  14   8      120.46      147.48     42.08 o 
  -5  15   8       58.10       44.71     16.01 o 
  -3  15   8      116.24      169.70     36.09 o 
  -1  15   8      151.87      214.02     32.64 o 
   1  15   8      307.22      353.36     41.15 o 
   3  15   8      408.87      510.33     56.92 o 
 -17   1   9      320.66      433.36     39.53 o 
 -15   1   9      261.56      307.33     30.91 o 
 -13   1   9      817.65      841.50     58.52 o 
 -11   1   9      863.67      765.43     52.69 o 
  -9   1   9     1331.80     1301.18     51.22 o 
  -7   1   9      500.01      417.51     58.73 o 
  -5   1   9      504.36      464.94     22.33 o 
  -3   1   9       39.09       33.60      8.90 o 
  -1   1   9      526.07      506.48     17.27 o 
   1   1   9      464.79      416.97     26.07 o 
   3   1   9      241.11      270.99     16.39 o 
   5   1   9       76.39       72.46     10.27 o 
   7   1   9       59.21       47.83     11.72 o 
   9   1   9      171.61      189.98     20.20 o 
  11   1   9       54.15       67.86     13.14 o 
  13   1   9      463.55      525.03     56.88 o 
 -16   2   9       92.72      109.72     25.68 o 
 -14   2   9      111.29      102.04     23.13 o 
 -12   2   9       19.09        0.48     11.68 o 
 -10   2   9       97.97      109.05     20.00 o 
  -8   2   9     1007.04     1058.24     55.98 o 
  -6   2   9      423.37      415.83     22.16 o 
  -4   2   9     1031.67     1082.57     33.29 o 
  -2   2   9     1562.59     1539.33     47.64 o 
   0   2   9      276.98      295.12     17.35 o 
   2   2   9     1056.51     1029.46     31.85 o 
   4   2   9      912.75      891.52     29.73 o 
   6   2   9      361.80      349.60     39.62 o 
   8   2   9       14.35       28.33      7.88 o 
  10   2   9       36.57       18.77      9.20 o 
  12   2   9        4.37        1.71     13.75 o 
  14   2   9       65.02       69.83     25.44 o 
 -15   3   9      793.53      902.65     65.60 o 
 -13   3   9      752.23      718.39     55.32 o 
 -11   3   9      407.61      487.68     42.77 o 
  -9   3   9       67.85       59.82     15.77 o 
  -7   3   9     2693.79     2751.89     76.10 o 
  -5   3   9     2504.61     2570.96     56.03 o 
  -3   3   9     6382.63     6529.82     94.00 o 
  -1   3   9       34.03       22.09      7.94 o 
   1   3   9      730.05      733.35     32.58 o 
   3   3   9       47.88       54.18      7.87 o 
   5   3   9      323.95      361.34     20.86 o 
   7   3   9      643.82      603.43     47.28 o 
   9   3   9      218.30      263.54     39.54 o 
  11   3   9     1077.69     1127.65     84.18 o 
  13   3   9      492.57      486.61     58.47 o 
  15   3   9      110.92      147.86     35.38 o 
 -16   4   9      726.12      736.18     60.68 o 
 -14   4   9      307.82      326.18     38.91 o 
 -12   4   9      828.80      814.23     68.65 o 
 -10   4   9       69.61       84.70     19.19 o 
  -8   4   9      549.10      543.31     40.56 o 
  -6   4   9      395.96      379.69     22.54 o 
  -4   4   9      977.23     1001.04     39.68 o 
  -2   4   9     1721.61     1707.75     38.25 o 
   0   4   9      607.06      556.46     37.42 o 
   2   4   9      881.32      878.92     27.76 o 
   4   4   9      504.61      504.66     20.30 o 
   6   4   9      844.83      843.27     35.13 o 
   8   4   9      224.96      219.23     27.05 o 
  10   4   9      822.78      836.77     73.59 o 
  12   4   9      212.68      218.53     39.51 o 
  14   4   9      455.90      510.97     63.58 o 
 -15   5   9      365.06      366.92     42.96 o 
 -13   5   9      105.24       88.89     25.43 o 
 -11   5   9      297.80      294.23     33.89 o 
  -9   5   9      442.47      472.14     48.70 o 
  -7   5   9      863.53      869.01     42.56 o 
  -5   5   9      316.64      302.31     26.99 o 
  -3   5   9      492.05      524.55     24.93 o 
  -1   5   9      743.39      766.67     40.53 o 
   1   5   9     1696.33     1783.60     49.76 o 
   3   5   9     1298.24     1260.50     34.99 o 
   5   5   9      652.87      571.12     47.98 o 
   7   5   9      796.51      802.19     50.67 o 
   9   5   9        5.47        6.45     10.15 o 
  11   5   9       98.65       64.78     23.26 o 
  13   5   9      467.92      408.77     57.57 o 
  15   5   9       25.15       22.89     21.51 o 
 -14   6   9      258.98      270.90     36.36 o 
 -12   6   9       90.54      107.62     50.90 o 
 -10   6   9       94.93       67.28     17.08 o 
  -8   6   9      283.13      309.36     26.77 o 
  -6   6   9      272.94      306.17     20.12 o 
  -4   6   9      809.77      798.65     27.75 o 
  -2   6   9     2070.10     2181.07     58.44 o 
   0   6   9      300.67      289.38     19.52 o 
   2   6   9     1008.17      877.55     58.48 o 
   4   6   9     1207.25     1348.00     65.60 o 
   6   6   9      687.54      738.75     68.17 o 
   8   6   9      318.17      268.54     31.10 o 
  10   6   9       67.78       40.67     20.29 o 
  12   6   9       66.26       75.74     28.23 o 
  14   6   9       29.05       83.65     30.46 o 
 -15   7   9       77.92       49.18     17.86 o 
 -13   7   9      223.11      247.90     48.76 o 
 -11   7   9        3.21       24.52     10.60 o 
  -9   7   9      149.37      141.74     19.84 o 
  -7   7   9       77.04       63.69     10.52 o 
  -5   7   9      391.95      421.56     20.55 o 
  -3   7   9       42.29       25.50     12.52 o 
  -1   7   9       10.17       20.56      4.29 o 
   1   7   9     1486.58     1436.14     63.01 o 
   3   7   9     1085.21     1075.62     59.28 o 
   5   7   9      116.90      118.09     21.49 o 
   7   7   9       24.01       26.68     14.69 o 
   9   7   9       69.52      104.03     22.56 o 
  11   7   9       52.73       55.43     24.98 o 
  13   7   9      102.90      113.40     33.66 o 
 -14   8   9      138.21      157.63     29.91 o 
 -12   8   9       48.16       16.49     18.25 o 
 -10   8   9      117.43      112.90     20.76 o 
  -8   8   9       33.09       19.44     13.63 o 
  -6   8   9      348.88      369.87     19.63 o 
  -4   8   9     1356.67     1386.03     35.18 o 
  -2   8   9      160.22      158.28     16.06 o 
   0   8   9      239.90      236.56     29.52 o 
   2   8   9      437.94      428.32     38.13 o 
   4   8   9     2362.56     2501.07     96.32 o 
   6   8   9      380.51      383.49     38.16 o 
   8   8   9        1.22      -12.16     12.16 o 
  10   8   9      190.75      278.44     48.83 o 
  12   8   9      206.09      198.21     44.60 o 
 -13   9   9       28.82       24.90     15.90 o 
 -11   9   9       23.58       12.85     13.90 o 
  -9   9   9       60.86       40.96     17.67 o 
  -7   9   9       52.84       49.14     19.28 o 
  -5   9   9      181.43      172.05     17.35 o 
  -3   9   9      769.11      758.75     54.54 o 
  -1   9   9      862.90      832.65     54.68 o 
   1   9   9       80.37       88.89     19.66 o 
   3   9   9      114.22       95.58     21.21 o 
   5   9   9      351.65      411.10     59.97 o 
   7   9   9      812.50      868.82     59.30 o 
   9   9   9      372.69      501.77     46.83 o 
  11   9   9       55.80       67.96     27.97 o 
 -12  10   9       29.19      -11.85     11.85 o 
 -10  10   9      306.97      300.23     30.07 o 
  -8  10   9      269.48      279.96     29.56 o 
  -6  10   9      147.23      124.54     15.79 o 
  -4  10   9      235.84      248.80     23.29 o 
  -2  10   9      859.15     1008.29     62.26 o 
   0  10   9      246.62      282.18     33.50 o 
   2  10   9      445.09      460.95     53.57 o 
   4  10   9       89.98      106.48     23.12 o 
   6  10   9      434.86      463.65     44.33 o 
   8  10   9      151.16      211.69     46.90 o 
  10  10   9      230.21      240.46     48.29 o 
 -11  11   9      105.21      102.92     16.83 o 
  -9  11   9      337.50      425.21     30.69 o 
  -7  11   9       82.78       81.42     18.22 o 
  -5  11   9        0.21        5.60      7.28 o 
  -3  11   9        3.19        2.37      9.79 o 
  -1  11   9        3.92        9.11     12.74 o 
   1  11   9      771.19      888.84     59.89 o 
   3  11   9      326.73      390.13     48.52 o 
   5  11   9      266.26      348.65     59.05 o 
   7  11   9       43.21       42.79     16.41 o 
   9  11   9      166.30      163.76     32.99 o 
 -10  12   9       60.09       73.15     14.94 o 
  -8  12   9      388.04      392.31     35.27 o 
  -6  12   9      419.89      411.87     35.54 o 
  -4  12   9      323.75      374.91     42.40 o 
  -2  12   9       93.73       88.84     58.40 o 
   0  12   9      396.99      436.42     63.93 o 
   2  12   9       53.37       66.63     19.51 o 
   4  12   9      124.64      144.07     26.62 o 
   6  12   9      244.26      291.04     37.15 o 
   8  12   9       53.24       38.63     33.45 o 
  -7  13   9      476.44      597.92     54.98 o 
  -5  13   9      157.83      123.95     25.39 o 
  -3  13   9      128.48      147.43     27.27 o 
  -1  13   9      291.73      326.53     58.55 o 
   1  13   9       56.38       59.26     20.34 o 
   3  13   9      365.71      426.14     44.42 o 
   5  13   9      347.59      417.33     44.08 o 
   7  13   9       12.25       52.17     29.06 o 
  -4  14   9       80.25       86.74     25.99 o 
  -2  14   9      137.00      152.79     28.13 o 
   0  14   9      134.04      172.35     44.31 o 
   2  14   9      164.57      231.30     61.62 o 
   4  14   9      208.59      243.55     35.96 o 
 -16   0  10        7.05       35.25     20.83 o 
 -14   0  10       88.44      133.17     36.02 o 
 -12   0  10      407.84      495.75     60.56 o 
 -10   0  10      703.27      787.61     69.96 o 
  -8   0  10     2766.60     2612.12     90.97 o 
  -6   0  10      570.74      494.34     35.07 o 
  -4   0  10     1410.25     1421.94     56.33 o 
  -2   0  10      573.52      491.16     29.02 o 
   0   0  10     6329.65     6044.63    137.03 o 
   2   0  10      638.70      579.31     37.30 o 
   4   0  10     1279.48     1287.99     54.91 o 
   6   0  10       49.05       24.49      9.67 o 
   8   0  10      203.41      238.91     32.15 o 
  10   0  10      301.01      358.72     42.00 o 
  12   0  10        3.68      -13.95     13.95 o 
 -15   1  10       11.69        7.24     10.09 o 
 -13   1  10      596.58      624.41     41.36 o 
 -11   1  10     1077.06     1157.56     63.13 o 
  -9   1  10      770.15      703.07     45.12 o 
  -7   1  10     1120.75     1073.04     50.95 o 
  -5   1  10      542.22      534.66     24.67 o 
  -3   1  10      823.37      887.31     29.30 o 
  -1   1  10      132.05      117.87     12.11 o 
   1   1  10     1490.74     1523.23     42.36 o 
   3   1  10      123.79      102.03     11.23 o 
   5   1  10      755.20      754.79     29.47 o 
   7   1  10      165.04      181.33     18.03 o 
   9   1  10      279.23      297.92     26.49 o 
  11   1  10      132.97      123.69     25.69 o 
  13   1  10      374.43      371.63     48.57 o 
 -14   2  10       62.86       60.56     19.85 o 
 -12   2  10      118.28      110.87     53.31 o 
 -10   2  10       63.52       66.39     13.58 o 
  -8   2  10       81.65       86.84     13.90 o 
  -6   2  10     1359.60     1295.91     40.84 o 
  -4   2  10     2260.13     2265.52     51.28 o 
  -2   2  10      629.86      594.46     23.20 o 
   0   2  10       56.69       40.42      8.10 o 
   2   2  10      271.90      263.51     17.01 o 
   4   2  10      137.56      120.34     11.85 o 
   6   2  10      137.81      179.51     16.59 o 
   8   2  10      234.01      244.40     21.77 o 
  10   2  10       95.67      132.22     29.26 o 
  12   2  10      127.57       99.92     27.44 o 
  14   2  10      132.24      117.07     30.73 o 
 -15   3  10      306.27      359.24     59.64 o 
 -13   3  10        2.39       -2.30     12.10 o 
 -11   3  10      255.95      206.70     28.97 o 
  -9   3  10      179.56      191.47     21.56 o 
  -7   3  10      201.68      185.42     16.68 o 
  -5   3  10      259.13      233.88     26.34 o 
  -3   3  10      835.03      812.35     25.22 o 
  -1   3  10       42.14       51.70     11.35 o 
   1   3  10      169.15      190.02     19.67 o 
   3   3  10      687.16      672.05     30.87 o 
   5   3  10      311.01      297.27     17.70 o 
   7   3  10        6.42        4.93      5.87 o 
   9   3  10       58.25       80.05     23.79 o 
  11   3  10      141.04      144.12     33.67 o 
  13   3  10      135.35      191.77     38.11 o 
 -14   4  10      286.54      298.94     60.63 o 
 -12   4  10       46.68       36.93     15.64 o 
 -10   4  10       29.84        9.83     21.43 o 
  -8   4  10      153.95      146.84     19.83 o 
  -6   4  10     1058.24     1049.67     44.78 o 
  -4   4  10        8.68        0.80      5.19 o 
  -2   4  10     1158.43     1092.89     46.94 o 
   0   4  10      125.06      130.77     18.26 o 
   2   4  10      801.85      835.01     28.81 o 
   4   4  10       42.66       38.80      6.64 o 
   6   4  10      358.34      357.07     20.30 o 
   8   4  10      114.27      175.47     24.96 o 
  10   4  10       39.98       35.43     17.39 o 
  12   4  10       76.09       57.19     25.47 o 
  14   4  10       13.39       21.23     17.01 o 
 -15   5  10       63.16       83.61     22.65 o 
 -13   5  10       43.86       19.41     19.52 o 
 -11   5  10       33.50       24.86     13.02 o 
  -9   5  10       51.56       58.45     12.84 o 
  -7   5  10      150.40      128.88     14.09 o 
  -5   5  10     1258.13     1255.36     50.83 o 
  -3   5  10      634.52      593.20     21.18 o 
  -1   5  10     2130.57     2159.56     61.88 o 
   1   5  10      475.83      482.69     21.51 o 
   3   5  10       45.93       55.86      7.11 o 
   5   5  10      197.08      178.76     24.99 o 
   7   5  10       17.31       32.51     14.61 o 
   9   5  10       48.06       36.79     15.83 o 
  11   5  10       93.65      101.18     27.75 o 
  13   5  10      248.38      270.72     47.43 o 
 -14   6  10       19.70       18.57     21.73 o 
 -12   6  10      364.54      425.83     43.49 o 
 -10   6  10      448.03      433.36     34.29 o 
  -8   6  10      131.21      142.74     22.31 o 
  -6   6  10      199.46      211.70     17.37 o 
  -4   6  10     1441.92     1424.62     44.44 o 
  -2   6  10       65.04       56.39     10.17 o 
   0   6  10      779.04      850.97     28.16 o 
   2   6  10     1067.51     1008.08     38.49 o 
   4   6  10       42.18       23.01     13.25 o 
   6   6  10      291.90      291.55     32.64 o 
   8   6  10       54.57       69.04     18.85 o 
  10   6  10       17.97       18.38     20.22 o 
  12   6  10      340.50      471.34     63.03 o 
 -13   7  10      329.69      426.49     44.96 o 
 -11   7  10      171.49      197.21     24.31 o 
  -9   7  10       58.38       57.42     17.77 o 
  -7   7  10      155.68      205.04     17.65 o 
  -5   7  10      349.93      358.46     22.45 o 
  -3   7  10     1202.75     1215.49     44.15 o 
  -1   7  10      389.07      404.21     23.37 o 
   1   7  10       42.85       39.69     14.36 o 
   3   7  10      147.67      127.72     22.27 o 
   5   7  10      154.26      182.06     26.72 o 
   7   7  10      119.83      107.52     22.97 o 
   9   7  10      262.29      250.95     33.14 o 
  11   7  10       57.76       43.57     23.83 o 
 -12   8  10      255.69      220.36     26.93 o 
 -10   8  10       44.96       25.62     13.06 o 
  -8   8  10      385.38      408.38     32.80 o 
  -6   8  10      277.48      284.62     22.52 o 
  -4   8  10      454.02      459.23     33.98 o 
  -2   8  10      599.98      565.66     46.25 o 
   0   8  10      535.60      527.35     44.62 o 
   2   8  10        3.16      -20.63     20.63 o 
   4   8  10     1861.96     2053.13    109.34 o 
   6   8  10      673.70      800.89     56.36 o 
   8   8  10      425.56      365.82     62.01 o 
  10   8  10      347.65      447.72     62.74 o 
  12   8  10       94.82       77.51     30.40 o 
 -11   9  10      395.27      401.82     35.36 o 
  -9   9  10      551.05      561.70     38.98 o 
  -7   9  10      387.66      487.54     30.76 o 
  -5   9  10       23.64       11.77      7.55 o 
  -3   9  10      556.16      616.10     91.24 o 
  -1   9  10       29.32       27.35     26.98 o 
   1   9  10      173.97      187.30     52.87 o 
   3   9  10      373.35      395.61     40.25 o 
   5   9  10      236.16      242.40     33.08 o 
   7   9  10      142.32      171.03     64.20 o 
   9   9  10       30.27       37.09     15.51 o 
  11   9  10       40.51      139.75     37.03 o 
 -10  10  10      224.60      247.58     26.17 o 
  -8  10  10      179.36      195.78     20.13 o 
  -6  10  10      277.73      284.49     23.55 o 
  -4  10  10       40.86        5.57     13.29 o 
  -2  10  10      193.19      246.88     33.03 o 
   0  10  10       95.50       76.68     19.84 o 
   2  10  10      806.95      936.89     62.54 o 
   4  10  10      260.46      245.16     32.21 o 
   6  10  10        2.10        6.49     15.73 o 
   8  10  10        8.88        2.02      9.96 o 
  10  10  10       41.22       13.10     20.19 o 
  -9  11  10      117.71      117.03     20.11 o 
  -7  11  10       56.17       50.13     15.64 o 
  -5  11  10       31.41       14.48     12.34 o 
  -3  11  10        0.95        0.74     14.80 o 
  -1  11  10      101.52      100.62     42.47 o 
   1  11  10      184.97      245.28     35.34 o 
   3  11  10      172.20      199.77     48.27 o 
   5  11  10       12.14       18.55     14.06 o 
   7  11  10      598.93      727.89     58.59 o 
  -8  12  10       23.12       26.12     14.60 o 
  -6  12  10       34.64        5.35     49.63 o 
  -4  12  10       11.26       19.88     13.46 o 
  -2  12  10       82.64      134.42     26.75 o 
   0  12  10      164.77      239.22     33.55 o 
   2  12  10       36.09       -0.99     13.78 o 
   4  12  10       89.78       93.87     23.43 o 
   6  12  10       22.81       39.04     18.64 o 
  -5  13  10       77.41       67.18     26.38 o 
  -3  13  10       70.35       56.88     21.79 o 
  -1  13  10        4.31        3.07     18.92 o 
   1  13  10       53.12       39.88     62.41 o 
   3  13  10       49.12       44.48     20.86 o 
 -13   1  11      139.86      177.08     30.91 o 
 -11   1  11       94.25       90.79     19.35 o 
  -9   1  11       55.93       40.19      9.19 o 
  -7   1  11      355.56      321.78     30.77 o 
  -5   1  11      744.33      649.75     42.13 o 
  -3   1  11      364.00      383.54     19.47 o 
  -1   1  11     1200.92     1230.91     40.78 o 
   1   1  11      404.61      372.88     23.31 o 
   3   1  11       11.14        0.40      5.76 o 
   5   1  11      382.49      358.84     21.39 o 
   7   1  11       39.74       46.60     10.63 o 
   9   1  11        1.27       16.43     12.75 o 
  11   1  11      221.94      296.61     41.79 o 
 -14   2  11      143.53      106.61     22.02 o 
 -12   2  11      232.83      249.32     31.16 o 
 -10   2  11      469.18      500.26     34.24 o 
  -8   2  11      121.31      117.31     13.94 o 
  -6   2  11      293.78      271.45     19.14 o 
  -4   2  11      171.38      152.66     13.15 o 
  -2   2  11      451.45      514.16     31.37 o 
   0   2  11     1210.10     1227.32     39.98 o 
   2   2  11      362.87      355.85     20.65 o 
   4   2  11      209.06      187.44     15.49 o 
   6   2  11      256.42      286.02     18.97 o 
   8   2  11      161.06      163.17     23.58 o 
  10   2  11       90.98      101.71     26.13 o 
  12   2  11       20.42       59.83     28.20 o 
 -13   3  11       13.88        1.97      8.55 o 
 -11   3  11      120.50      109.59     28.67 o 
  -9   3  11      141.59      174.37     17.57 o 
  -7   3  11       99.44       89.85     12.03 o 
  -5   3  11      618.05      582.62     26.82 o 
  -3   3  11      310.35      267.50     14.90 o 
  -1   3  11     1696.37     1666.40     47.38 o 
   1   3  11      151.45      198.90     22.94 o 
   3   3  11      276.89      276.76     17.98 o 
   5   3  11      171.23      181.59     14.58 o 
   7   3  11      882.57      856.29     64.09 o 
   9   3  11      536.68      586.82     61.32 o 
  11   3  11      199.32      222.57     39.70 o 
  13   3  11       59.71       74.13     25.70 o 
 -14   4  11      240.69      208.83     33.52 o 
 -12   4  11      147.31      102.32     22.22 o 
 -10   4  11      446.35      420.66     41.49 o 
  -8   4  11      202.54      218.86     18.54 o 
  -6   4  11      335.24      323.71     20.47 o 
  -4   4  11      447.90      434.84     22.19 o 
  -2   4  11      841.02      894.07     41.39 o 
   0   4  11      568.13      595.64     26.56 o 
   2   4  11      214.61      233.11     16.10 o 
   4   4  11      434.11      449.46     29.62 o 
   6   4  11        4.02        6.19     10.30 o 
   8   4  11      129.04      125.47     21.56 o 
  10   4  11        9.75       19.06     16.62 o 
  12   4  11      139.00      122.33     30.90 o 
 -13   5  11      546.90      561.44     51.82 o 
 -11   5  11      493.85      482.88     47.30 o 
  -9   5  11      501.43      518.92     35.14 o 
  -7   5  11       78.41       40.58     11.84 o 
  -5   5  11      282.50      317.73     24.06 o 
  -3   5  11      394.31      419.66     24.50 o 
  -1   5  11       53.24       49.89     10.10 o 
   1   5  11      620.34      647.76     26.17 o 
   3   5  11       40.63       46.05     10.32 o 
   5   5  11      361.00      386.27     37.56 o 
   7   5  11      164.30      224.20     29.77 o 
   9   5  11      115.67      111.56     29.00 o 
  11   5  11       46.42       22.54     15.42 o 
 -12   6  11      542.19      589.97     51.96 o 
 -10   6  11      352.85      411.43     27.95 o 
  -8   6  11      130.65      143.75     18.61 o 
  -6   6  11      200.57      199.75     18.21 o 
  -4   6  11       57.51       85.45     11.63 o 
  -2   6  11     1118.28     1064.10     44.08 o 
   0   6  11      526.22      601.13     37.36 o 
   2   6  11       56.94       49.32     15.48 o 
   4   6  11      377.28      401.72     52.72 o 
   6   6  11      501.36      463.42     42.77 o 
   8   6  11      194.21      235.23     31.73 o 
  10   6  11      214.37      154.12     35.53 o 
 -11   7  11        8.74       -1.01     14.76 o 
  -9   7  11       82.53       56.11     15.18 o 
  -7   7  11      120.84      160.27     21.89 o 
  -5   7  11      250.93      242.65     32.21 o 
  -3   7  11      235.46      216.75     30.22 o 
  -1   7  11      397.34      436.07     41.89 o 
   1   7  11      274.96      307.58     39.53 o 
   3   7  11        2.78        7.52     41.46 o 
   5   7  11      724.31      843.47     58.24 o 
   7   7  11      248.28      265.57     34.01 o 
   9   7  11       68.09       76.14     25.54 o 
  11   7  11       88.90       61.49     27.18 o 
 -10   8  11      235.68      324.38     40.70 o 
  -8   8  11      132.59      177.76     19.74 o 
  -6   8  11       10.74       10.28      8.93 o 
  -4   8  11       26.15       49.13     17.03 o 
  -2   8  11      341.49      382.39     39.82 o 
   0   8  11      196.37      185.21     34.56 o 
   2   8  11      168.46      184.57     33.20 o 
   4   8  11       28.84       22.11     13.91 o 
   6   8  11       44.63       28.67     15.53 o 
   8   8  11      119.95       90.75     22.16 o 
  10   8  11       75.33      108.61     35.80 o 
  -9   9  11      158.72      215.46     23.05 o 
  -7   9  11       33.52       34.38     12.88 o 
  -5   9  11       44.96       56.13     15.45 o 
  -3   9  11       17.73       -7.00     11.95 o 
  -1   9  11      306.58      351.94     38.75 o 
   1   9  11       94.65       82.47     26.25 o 
   3   9  11        6.80       15.58     14.51 o 
   5   9  11       24.33       26.35     15.42 o 
   7   9  11        8.90       17.79     21.95 o 
   9   9  11       72.80       92.38     23.61 o 
  -8  10  11      283.79      305.49     31.77 o 
  -6  10  11      225.24      232.51     37.06 o 
  -4  10  11       43.35      104.02     34.68 o 
  -2  10  11      205.76      208.23     31.54 o 
   0  10  11      324.44      326.76     38.34 o 
   2  10  11       55.41       35.17     15.81 o 
   4  10  11      108.88       84.39     22.44 o 
   6  10  11      280.37      419.83     44.65 o 
  -7  11  11      121.99      127.10     21.75 o 
  -5  11  11       16.22      -12.69     12.69 o 
  -3  11  11       38.81       20.02     14.81 o 
  -1  11  11      226.07      276.95     39.12 o 
   1  11  11       61.75       82.32     29.84 o 
   3  11  11       45.50       48.03     19.14 o 
   5  11  11      201.03      247.56     36.44 o 
  -4  12  11      649.56      747.12     95.85 o 
  -2  12  11      126.05      178.75     30.45 o 
   0  12  11      137.34      156.71     29.32 o 
   2  12  11       16.12       -0.28     24.38 o 
 -12   0  12      294.33      310.36     40.83 o 
 -10   0  12       27.51       38.96     14.60 o 
  -8   0  12      557.78      484.22     39.43 o 
  -6   0  12      604.97      656.71     83.17 o 
  -4   0  12      294.14      248.74     30.35 o 
  -2   0  12      555.03      524.25     39.85 o 
   0   0  12      206.51      225.70     26.20 o 
   2   0  12     1924.66     1786.27     72.04 o 
   4   0  12      183.31      157.34     42.41 o 
   6   0  12      107.41      106.49     37.99 o 
 -13   1  12      511.88      556.33     47.83 o 
 -11   1  12      197.37      208.64     20.17 o 
  -9   1  12      385.01      431.38     27.09 o 
  -7   1  12      174.58      192.54     17.21 o 
  -5   1  12      168.04      190.40     19.39 o 
  -3   1  12      510.10      485.66     25.37 o 
  -1   1  12      775.03      797.23     34.18 o 
   1   1  12      329.93      276.98     19.92 o 
   3   1  12      605.31      623.09     29.24 o 
   5   1  12       18.05       24.72      7.16 o 
   7   1  12      146.65      163.53     23.16 o 
 -12   2  12       42.85       61.35     14.60 o 
 -10   2  12       55.71       67.57     12.17 o 
  -8   2  12      246.34      291.59     21.62 o 
  -6   2  12      240.28      248.58     22.93 o 
  -4   2  12      324.44      300.64     21.15 o 
  -2   2  12      124.72      133.22     14.87 o 
   0   2  12       57.62       50.11      9.79 o 
   2   2  12      131.11      147.20     19.04 o 
   4   2  12      255.44      264.37     18.96 o 
   6   2  12      104.87       66.96     16.52 o 
   8   2  12      200.70      179.45     35.57 o 
  10   2  12       80.83       78.58     23.76 o 
 -11   3  12       46.06       39.99     10.80 o 
  -9   3  12       80.62      109.13     20.36 o 
  -7   3  12      155.86      125.50     17.42 o 
  -5   3  12      149.23      213.84     21.12 o 
  -3   3  12      503.48      454.73     31.73 o 
  -1   3  12       11.85        8.88      6.12 o 
   1   3  12       42.38       38.49      8.35 o 
   3   3  12      164.75      194.91     20.56 o 
   5   3  12        1.73       -3.37     11.65 o 
   7   3  12      114.97      120.39     21.05 o 
   9   3  12      168.39      138.09     32.42 o 
  11   3  12       34.93       85.20     27.65 o 
 -12   4  12      109.69      110.26     21.83 o 
 -10   4  12       30.28       25.17     13.66 o 
  -8   4  12        5.11        5.72      9.33 o 
  -6   4  12      239.82      201.22     21.59 o 
  -4   4  12       31.87       36.11      9.45 o 
  -2   4  12       30.48       27.77      9.71 o 
   0   4  12      204.97      228.76     21.01 o 
   2   4  12       29.22       39.97     10.98 o 
   4   4  12       18.18       15.51      8.18 o 
   6   4  12      213.04      181.70     26.23 o 
   8   4  12       33.44       25.89     12.19 o 
  10   4  12      182.35      184.04     36.83 o 
 -11   5  12        2.50       -9.88     10.28 o 
  -9   5  12      162.51      181.24     21.87 o 
  -7   5  12      246.20      250.98     31.85 o 
  -5   5  12      364.23      355.53     24.44 o 
  -3   5  12      963.29     1000.41     46.42 o 
  -1   5  12       99.62      106.90     15.72 o 
   1   5  12       34.28       25.65      9.08 o 
   3   5  12      655.23      723.23     38.60 o 
   5   5  12       40.04       35.58     14.57 o 
   7   5  12       91.91      155.54     25.56 o 
   9   5  12      281.95      280.10     34.74 o 
 -10   6  12       72.20       94.54     22.37 o 
  -8   6  12      492.37      573.44     49.93 o 
  -6   6  12       29.21       38.85     11.69 o 
  -4   6  12       42.62       21.66     15.18 o 
  -2   6  12      639.51      756.69    129.79 o 
   0   6  12       54.80       78.94     19.43 o 
   2   6  12      681.93      801.65     90.83 o 
   4   6  12      143.35      129.96     24.77 o 
   6   6  12       36.48       32.17     14.37 o 
   8   6  12       38.18       30.45     14.10 o 
  -9   7  12      279.25      278.35     68.87 o 
  -7   7  12      254.40      259.15     27.93 o 
  -5   7  12      202.14      223.29     25.23 o 
  -3   7  12      140.69      126.62     24.24 o 
  -1   7  12      453.34      456.29     44.01 o 
   1   7  12      612.15      715.81     68.44 o 
   3   7  12       30.29       47.51     17.26 o 
   5   7  12       93.74      118.25     24.00 o 
   7   7  12      403.15      465.79    130.79 o 
  -8   8  12      392.54      532.99     46.93 o 
  -6   8  12      328.41      414.12     35.65 o 
  -4   8  12       85.76      119.34     24.81 o 
  -2   8  12      216.32      246.20     33.14 o 
   0   8  12      373.91      496.75     46.92 o 
   2   8  12       81.55      135.99     29.92 o 
   4   8  12       79.32       85.04     24.18 o 
   6   8  12      147.99      147.81     29.85 o 
  -7   9  12      274.95      299.05     33.42 o 
  -5   9  12      352.30      441.60     45.79 o 
  -3   9  12       70.89       97.31     22.32 o 
  -1   9  12      238.56      253.62     34.93 o 
   1   9  12      116.82      129.78     35.97 o 
   3   9  12       98.16      126.96     26.50 o 
   5   9  12      130.64      156.35     28.00 o 
  -4  10  12       92.15      107.55     26.71 o 
  -2  10  12       34.28       20.90     19.02 o 
   0  10  12      174.78      227.08     34.41 o 
   2  10  12      141.57      110.30     28.46 o 
   4  10  12      111.50      100.41     25.42 o 
  -1  11  12        7.32        2.27     17.99 o 
 -11   1  13      519.03      503.36     48.07 o 
  -9   1  13       90.29       86.98     21.30 o 
  -7   1  13       18.41       21.49     12.55 o 
  -5   1  13       19.65       14.60     11.04 o 
  -3   1  13      153.94      142.81     15.98 o 
  -1   1  13      204.46      207.84     18.49 o 
   1   1  13      192.24      218.01     18.61 o 
   3   1  13      233.39      253.26     26.03 o 
   5   1  13      232.90      212.65     22.22 o 
   7   1  13       32.02       85.01     28.91 o 
 -10   2  13      306.65      337.12     32.74 o 
  -8   2  13      254.78      280.51     34.50 o 
  -6   2  13      293.88      264.94     32.78 o 
  -4   2  13      182.25      180.74     21.32 o 
  -2   2  13      548.31      571.27     30.40 o 
   0   2  13      524.92      537.23     28.62 o 
   2   2  13      317.45      313.10     26.59 o 
   4   2  13       95.75      141.82     19.66 o 
   6   2  13      240.58      240.86     36.99 o 
   8   2  13        3.08       14.23     18.79 o 
  -9   3  13       44.08       58.35     21.06 o 
  -7   3  13       92.58       91.87     15.44 o 
  -5   3  13       63.25       54.10     17.44 o 
  -3   3  13        4.39       -7.67      7.67 o 
  -1   3  13      130.17      143.72     15.24 o 
   1   3  13       42.80       26.75     12.65 o 
   3   3  13       99.20      109.77     16.78 o 
   5   3  13       69.38       76.43     18.71 o 
   7   3  13       28.89       34.31     14.14 o 
 -10   4  13      301.19      283.13     58.74 o 
  -8   4  13      118.15      134.06     18.78 o 
  -6   4  13      802.85      860.06     39.94 o 
  -4   4  13       92.20      106.33     16.97 o 
  -2   4  13      554.92      562.70     36.22 o 
   0   4  13      295.52      313.95     26.48 o 
   2   4  13      499.26      554.83     35.26 o 
   4   4  13      375.76      404.56     30.85 o 
   6   4  13       50.51       50.15     17.03 o 
   8   4  13      137.98      191.25     28.41 o 
  -9   5  13      194.54      213.12     32.15 o 
  -7   5  13      634.52      675.62     44.68 o 
  -5   5  13       29.27       56.41     13.55 o 
  -3   5  13       17.74       -0.35     32.55 o 
  -1   5  13      330.21      325.77     37.25 o 
   1   5  13      117.06      144.74     25.69 o 
   3   5  13      626.01      595.13     49.36 o 
   5   5  13       35.91       21.12     25.69 o 
   7   5  13       75.44       55.88     16.84 o 
  -8   6  13      200.10      222.04     27.42 o 
  -6   6  13       50.15       58.82     15.15 o 
  -4   6  13      119.70      149.79     35.69 o 
  -2   6  13       16.02      -17.39     26.46 o 
   0   6  13      322.03      330.66     38.81 o 
   2   6  13      136.55      142.99     26.66 o 
   4   6  13      108.47      121.47     31.12 o 
   6   6  13       47.96       38.74     16.20 o 
  -7   7  13      302.08      281.58     35.47 o 
  -5   7  13      101.61      131.46     31.74 o 
  -3   7  13       82.93       72.74     20.69 o 
  -1   7  13       25.50       10.01     16.45 o 
   1   7  13      517.03      617.44     52.78 o 
   3   7  13      111.35      152.95     27.94 o 
   5   7  13       65.53       91.48     22.74 o 
  -4   8  13       55.48       49.58     17.53 o 
  -2   8  13       86.53      116.73     25.44 o 
   0   8  13       61.79       42.36     15.77 o 
   2   8  13      202.71      277.13     36.78 o 
   4   8  13       33.62       47.43     16.80 o 
  -1   9  13       75.11       95.55     24.38 o 
  -8   0  14      377.34      328.08     54.55 o 
  -6   0  14      418.05      440.42     61.63 o 
  -4   0  14       39.84       28.58     14.67 o 
  -2   0  14       35.23       39.00     26.06 o 
   0   0  14      326.89      321.48     33.00 o 
   2   0  14     1006.68     1010.08     88.65 o 
   4   0  14        6.28       38.99     21.17 o 
   6   0  14      191.32      274.24     47.30 o 
  -7   1  14      123.96      127.56     34.92 o 
  -5   1  14      272.00      320.36     29.40 o 
  -3   1  14      132.88      164.74     18.26 o 
  -1   1  14      279.24      320.44     26.61 o 
   1   1  14      470.80      529.39     40.46 o 
   3   1  14       68.69       38.04     20.40 o 
   5   1  14       30.22       34.04     15.81 o 
  -6   2  14        9.28       14.36      8.86 o 
  -4   2  14       43.81       17.69      9.18 o 
  -2   2  14        5.38       -0.03      6.39 o 
   0   2  14       40.92       35.61     11.67 o 
   2   2  14       98.51       58.79     15.98 o 
   4   2  14       84.28      102.23     16.31 o 
   6   2  14      304.00      355.37     57.26 o 
  -7   3  14      276.95      302.36     42.72 o 
  -5   3  14       97.75      112.96     28.72 o 
  -3   3  14      329.53      373.23     34.24 o 
  -1   3  14      166.38      192.68     22.45 o 
   1   3  14        3.40        0.53     12.74 o 
   3   3  14      111.64       75.32     50.34 o 
   5   3  14      154.39      209.12     56.36 o 
  -6   4  14        4.52        6.71     15.29 o 
  -4   4  14        1.75       -0.85     24.24 o 
  -2   4  14       68.27       83.00     21.22 o 
   0   4  14      108.56      110.93     23.15 o 
   2   4  14       64.93       90.12     30.51 o 
   4   4  14      128.64      127.57     35.12 o 
  -5   5  14       46.26       26.65     84.81 o 
  -3   5  14        6.24        4.53     18.02 o 
  -1   5  14       36.96       27.19     60.66 o 
   1   5  14      164.36      175.83     27.92 o 
   3   5  14       11.95        1.32     12.27 o 
  -2   6  14       11.03        4.37     13.79 o 
   0   6  14      246.19      244.64     37.50 o 
                                                 
